# Supplementary material for: You “R/R” What You Eat: Effects of High‐Fiber, Low‐Starch Diet Change on Regurgitation and Reingestion and Coprophagy in Zoo‐Housed Gorillas
Source: Zoo Biol. 2024 Dec 19;44(2):166–77. doi: 10.1002/zoo.21885 (PMC11963217; doi:10.1002/zoo.21885)
Supplement: Supplementary file 2 — Supplemental Information 1. Original and revised diet items, amounts, and macronutrient breakdowns. [file ZOO-44-166-s001.xlsx]

## Sheet: Togo Group
Table S1. Original and revised diet items and amounts. Please find macronutrient breakdown below.
							New Group Diet July 28, 2019						Updated Group Diet July 20, 2020
Biscuit	Mazuri leaf-eater	*Fed individually (see separation diet)					Biscuit	Mazuri L/S Cinnamon	*Fed individually (see separation diet)				Biscuit	Mazuri L/S Cinnamon	*Fed individually (see separation diet)
	Mazuri primate browser							Mazuri L/S Banana						Mazuri L/S Banana
Fruits	Apples	*Rotate 4 fruits per day (2.08 kg total)					Fruits	Apples	*Rotate 4 fruits per day (1.08 kg total)				Fruits	Apples	*Rotate 4 fruits per day (1.88 kg total)
	Bananas	*Provided in separation buckets						Bananas	*Provided in separation buckets					Bananas	*Provided in separation buckets
	Blueberry	*Berries used for roof feeding						Blueberry	*Berries used for roof feeding					Blueberry	*Berries used for roof feeding
	Cantaloupe							Cantaloupe						Cantaloupe
	Grapefruit							Grapefruit						Grapefruit
	Kiwi							Kiwi						Kiwi
	Orange							Orange						Orange
	Pear							Pear						Pear
	Pineapple							Pineapple						Pineapple
	Raspberry							Raspberry						Raspberry
	Strawberry							Strawberry						Strawberry
														Papaya
Vegetables	Bell Pepper	*Rotate 8 veggies per day (12 kg total)					Vegetables	Bell Pepper	*Rotate 4 veggies per day (8.8 kg total)				Vegetables	Bell Pepper	*Rotate 4 veggies per day (12 kg total)
	Broccoli	*Provided as forage						Broccoli	*Provided as forage					Broccoli	*Provided as forage
	Carrots							Cauliflower						Cauliflower
	Cauliflower							Celery						Celery
	Celery							Cucumber						Cucumber
	Corn cob							Eggplant						Eggplant
	Cucumber							Green bean						Green bean
	Eggplant							Green onion						Green onion
	Green bean							Okra						Red onion
	Green onion							Squash						Squash
	Okra							Tomato						Tomato
	Sweet potato							Turnip						Turnip
	Tomato
	Turnip
Greens	Bok Choy	*Rotate 3 greens per day (12 kg total)					Greens	Bok Choy	*Rotate 3 greens per day (15 kg total)				Greens	Bok Choy	*Rotate 3 greens per day (18 kg total)
	Cabbage							Cabbage						Cabbage
	Collard							Collard						Collard
	Kale							Kale						Kale
	Romaine							Romaine						Romaine
	Spinach							Spinach						Spinach
	Turnip							Turnip						Turnip
Browse	Alfalfa	*6 kg total					Browse	Alfalfa	*6 kg total				Browse	Alfalfa	*6 kg total
								Fresh browse	*5 kg total					Fresh browse	*5 kg total
Forage	Nuts	*600 g total					Forage	Nuts	*560g total				Forage	Nuts	*560g total
	Cereals							Wild herbivore						Wild herbivore
Training	Grapes	*All					Training	Grapes	Togo Group				Training	Bucket fruit	*All
								Green beans	*Togo					Green beans	*Togo
Current Separation Diets							New Separation Diets						Updated Separation Diets
	Biscuit	Fruit						Biscuit	Fruit					Biscuit	Fruit
Togo -	700g	500g					Togo -	300g					Togo -	300g	150g*
Emily -	500g	300g					Emily -	500g	300g				Emily -	500g	300g
Ndjole -	400g	300g					Ndjole -	400g	300g				Ndjole -	400g	300g
Mikella -	450g	350g					Mikella -	450g	350g				Mikella -	450g	350g
Rubi -	125g	100g					Rubi -	125g	100g				Rubi -	125g	100g
							Azinza	100g	80g				Azinza	120g	90g
													Fin	140g	110g
Items removed from diet													*Low sugar fruits only
Items added to diet
Fruit	0.06						Fruit	0.028					Fruit	0.041
Veggie	0.344						Veggie	0.23					Veggie	0.264
Greens	0.344						Greens	0.393					Greens	0.396
Biscuit	0.062						Biscuit	0.046					Biscuit	0.045
Forage	0.017						Forage	0.015					Forage	0.012
Browse	0.172						Browse	0.288					Browse	0.242
	Jun.-Jul. 2019	Aug.-Oct. 2019	Aug.-Sep. 2020
Acid Detergent Fiber (ADF)	0.2108	0.2458	0.2376
Neutral Detergent Fiber (NDF)	0.2736	0.3682	0.3599
Starch	0.0312	0.0142	0.014
Crude Protein	0.1897	0.1829	0.1825

## Sheet: Bachelor Group
Current Group Diet							New Group Diet July 20, 2020
Biscuit	Mazuri leaf-eater	*Fed individually (see separation diet)					Biscuit	Mazuri L/S Cinnamon	*Fed individually (see separation diet)
	Mazuri primate browser							Mazuri L/S Banana
Fruits	Apples	*Rotate 4 fruits per day (2 kg total)					Fruits	Apples	*Rotate 4 fruits per day 2 kg total)
	Bananas	*Provided in separation buckets						Bananas	*Provided in separation buckets
	Blueberry	*Berries used for roof feeding						Blueberry	*Berries used for roof feeding
	Cantaloupe							Cantaloupe
	Grapefruit							Grapefruit
	Kiwi							Kiwi
	Orange							Orange
	Pear							Pear
	Pineapple							Pineapple
	Raspberry							Raspberry
	Strawberry							Strawberry
								Papaya
Vegetables	Bell Pepper	*Rotate 8 veggies per day (12 kg total)					Vegetables	Bell Pepper	*Rotate 4 veggies per day (12 kg total)
	Broccoli	*Provided as forage						Broccoli	*Provided as forage
	Carrots							Cauliflower
	Cauliflower							Celery
	Celery							Cucumber
	Corn cob							Eggplant
	Cucumber							Green bean
	Eggplant							Green onion
	Green bean							Red onion
	Green onion							Squash
	Okra							Tomato
	Sweet potato							Turnip
	Tomato
	Turnip
Greens	Bok Choy	*Rotate 3 greens per day (13.2 kg total)					Greens	Bok Choy	*Rotate 3 greens per day (18 kg total)
	Cabbage							Cabbage
	Collard							Collard
	Kale							Kale
	Romaine							Romaine
	Spinach							Spinach
	Turnip							Turnip
Browse	Alfalfa	*6 kg total					Browse	Alfalfa	*6 kg total
								Fresh browse	*5 kg total
Forage	Nuts	*600 g total					Forage	Nuts	*600g total
	Cereals							Wild herbivore
Training	Grapes	*All					Training	Bucket fruit	*All
Current Separation Diets							Proposed New Separation Diets
	Biscuit	Fruit						Biscuit	Fruit
George	560g	400g					George	560g	400g
Bouendje	700g	550g					Bouendje	700g	550g
Bakari	750g	575g					Bakari	750g	575g
Items removed from diet
Items added to diet
Fruit	0.056						Fruit	0.044
Veggie	0.335						Veggie	0.263
Greens	0.369						Greens	0.395
Biscuit	0.056						Biscuit	0.044
Forage	0.017						Forage	0.013
Browse	0.167						Browse	0.241
	Jun.-Jul. 2020	Aug.-Sep. 2020	Aug.-Oct. 2021
Acid Detergent Fiber (ADF)	0.2341	0.2355	0.2355
Neutral Detergent Fiber (NDF)	0.2991	0.3568	0.3568
Starch	0.028	0.0137	0.0137
Crude Protein	0.1941	0.1822	0.1822
