# Supplementary material for: You “R/R” What You Eat: Effects of High‐Fiber, Low‐Starch Diet Change on Regurgitation and Reingestion and Coprophagy in Zoo‐Housed Gorillas
Source: Zoo Biol. 2024 Dec 19;44(2):166–77. doi: 10.1002/zoo.21885 (PMC11963217; doi:10.1002/zoo.21885)
Supplement: Supplementary file 3 — Supplemental Information 2. Raw data from bachelor troop. [file ZOO-44-166-s004.csv]

Condition	Date	Time	TimeBlock	Session	Observer	Access	Enclosure	Temp	Weather	Gorilla	Inactive	Locomote	Feed	Object Manip	Self Direct	RR	Coprophagy	Affiliative	Agonistic	Displace	Other	Behavior NV	Sum Behav	Immobile	Mobile	NV	Sum Mobility	AO RR	AO Copro	Notes
Pre-Diet Change	6/14/2020	9:30	1	1	HG	Outside	Yard3	79	Sunny	Bakari	0.5	0	0.1	0	0.4	0	0	0	0	0	0	0	1	1	0	0	1	0	0
Pre-Diet Change	6/14/2020	9:30	1	1	HG	Outside	Yard3	79	Sunny	Bo	0.4	0.1	0.1	0	0.1	0	0	0	0	0	0	0.3	1	0.8	0.1	0.1	1	0	0
Pre-Diet Change	6/14/2020	9:30	1	1	HG	Outside	Yard3	79	Sunny	George	0.7	0	0.1	0	0.1	0	0	0	0	0	0	0.1	1	1	0	0	1	0	0
Pre-Diet Change	6/14/2020	10:00	1	1	HG	Outside	Yard3	79	Sunny	Bakari	0.7	0	0	0	0	0	0	0	0	0	0	0.3	1	1	0	0	1	0	0
Pre-Diet Change	6/14/2020	10:00	1	1	HG	Outside	Yard3	79	Sunny	Bo	0.8	0.1	0	0	0.1	0	0	0	0	0	0	0	1	0.9	0.1	0	1	0	0	Scan 7 - Bo plucking hair from top of left forearm
Pre-Diet Change	6/14/2020	10:00	1	1	HG	Outside	Yard3	79	Sunny	George	0.6	0	0.4	0	0	0	0	0	0	0	0	0	1	1	0	0	1	0	0	Scan 7-10 - George foraging small items (appear to be sunflower seeds) around and atop the hill
Pre-Diet Change	6/15/2020	13:31	3	2	Lisa	Both	DR3/Yard3	90	Sunny	Bakari	0.2	0.1	0.1	0	0.4	0	0	0	0.2	0	0	0	1	0.9	0.1	0	1	0	0	Ago was Bakari toward George
Pre-Diet Change	6/15/2020	13:31	3	2	Lisa	Both	DR3/Yard3	90	Sunny	Bo	0.4	0	0.2	0	0.4	0	0	0	0	0	0	0	1	1	0	0	1	0	0
Pre-Diet Change	6/15/2020	13:31	3	2	Lisa	Both	DR3/Yard3	90	Sunny	George	0.3	0.1	0.3	0	0	0	0	0	0.2	0	0	0.1	1	0.8	0.2	0	1	0	0	Ago was Bakari toward George
Pre-Diet Change	6/15/2020	14:02	3	2	Lisa	Both	DR3/Yard3	90	Sunny	Bakari	0.5	0	0.1	0	0.3	0	0	0	0.1	0	0	0	1	1	0	0	1	0	0	Ago was Bakari toward George
Pre-Diet Change	6/15/2020	14:02	3	2	Lisa	Both	DR3/Yard3	90	Sunny	Bo	0.4	0	0.2	0	0.4	0	0	0	0	0	0	0	1	1	0	0	1	0	0
Pre-Diet Change	6/15/2020	14:02	3	2	Lisa	Both	DR3/Yard3	90	Sunny	George	0.9	0	0	0	0	0	0	0	0.1	0	0	0	1	1	0	0	1	0	0	Ago was Bakari toward George
Pre-Diet Change	6/16/2020	11:00	2	3	Lisa	Both	DR3/Yard3	88	Sunny	Bakari	1	0	0	0	0	0	0	0	0	0	0	0	1	1	0	0	1	0	0
Pre-Diet Change	6/16/2020	11:00	2	3	Lisa	Both	DR3/Yard3	88	Sunny	Bo	0.7	0	0	0	0.2	0	0	0	0	0	0.1	0	1	1	0	0	1	0	0
Pre-Diet Change	6/16/2020	11:00	2	3	Lisa	Both	DR3/Yard3	88	Sunny	George	0.7	0	0.3	0	0	0	0	0	0	0	0	0	1	1	0	0	1	0	0
Pre-Diet Change	6/16/2020	11:30	2	3	Lisa	Both	DR3/Yard3	90	Sunny	Bakari	0.8	0	0.1	0	0.1	0	0	0	0	0	0	0	1	1	0	0	1	0	0
Pre-Diet Change	6/16/2020	11:30	2	3	Lisa	Both	DR3/Yard3	90	Sunny	Bo	0.6	0	0.2	0.1	0.1	0	0	0	0	0	0	0	1	1	0	0	1	0	0
Pre-Diet Change	6/16/2020	11:30	2	3	Lisa	Both	DR3/Yard3	90	Sunny	George	1	0	0	0	0	0	0	0	0	0	0	0	1	1	0	0	1	0	0
Pre-Diet Change	6/17/2020	13:32	3	4	HG	Both	DR3/Yard3	91	Sunny	Bakari	0.8	0.2	0	0	0	0	0	0	0	0	0	0	1	0.8	0.2	0	1	0	0
Pre-Diet Change	6/17/2020	13:32	3	4	HG	Both	DR3/Yard3	91	Sunny	Bo	0.1	0.4	0	0	0.5	0	0	0	0	0	0	0	1	0.9	0.1	0	1	0	0
Pre-Diet Change	6/17/2020	13:32	3	4	HG	Both	DR3/Yard3	91	Sunny	George	0.5	0.2	0.3	0	0	0	0	0	0	0	0	0	1	0.8	0.2	0	1	0	0
Pre-Diet Change	6/17/2020	14:03	3	4	HG	Both	DR3/Yard3	91	Sunny	Bakari	0.1	0.1	0	0	0.2	0	0	0	0	0	0	0.6	1	1	0	0	1	0	0	Behavior NV Bakari lying in the hammock in DR3
Pre-Diet Change	6/17/2020	14:03	3	4	HG	Both	DR3/Yard3	91	Sunny	Bo	0.9	0	0	0	0.1	0	0	0	0	0	0	0	1	1	0	0	1	0	0
Pre-Diet Change	6/17/2020	14:03	3	4	HG	Both	DR3/Yard3	91	Sunny	George	0.9	0	0	0	0	0	0	0	0	0	0	0.1	1	1	0	0	1	0	0
Pre-Diet Change	6/17/2020	14:58	3	5	RS	Both	DR3/Yard3	92	Sunny	Bakari	0.6	0.2	0	0	0.2	0	0	0	0	0	0	0	1	0.8	0.2	0	1	0	0
Pre-Diet Change	6/17/2020	14:58	3	5	RS	Both	DR3/Yard3	92	Sunny	Bo	0.5	0.1	0.2	0	0.2	0	0	0	0	0	0	0	1	0.8	0.2	0	1	0	0
Pre-Diet Change	6/17/2020	14:58	3	5	RS	Both	DR3/Yard3	92	Sunny	George	0.6	0.1	0	0	0.3	0	0	0	0	0	0	0	1	0.9	0.1	0	1	0	0
Pre-Diet Change	6/17/2020	15:28	4	5	RS	Both	DR3/Yard3	92	Sunny	Bakari	0.6	0.1	0.1	0	0.2	0	0	0	0	0	0	0	1	0.9	0.1	0	1	0	0
Pre-Diet Change	6/17/2020	15:28	4	5	RS	Both	DR3/Yard3	92	Sunny	Bo	0.5	0.1	0	0	0.3	0	0	0	0	0	0.1	0	1	0.9	0.1	0	1	0	0	Other was urinate and defecate
Pre-Diet Change	6/17/2020	15:28	4	5	RS	Both	DR3/Yard3	92	Sunny	George	0.9	0	0.1	0	0	0	0	0	0	0	0	0	1	1	0	0	1	0	0
Pre-Diet Change	6/18/2020	10:55	1	6	KL	Both	DR3/Yard3	84	Sunny	Bakari	0.9	0.1	0	0	0	0	0	0	0	0	0	0	1	0.9	0.1	0	1	0	0
Pre-Diet Change	6/18/2020	10:55	1	6	KL	Both	DR3/Yard3	84	Sunny	Bo	0.7	0	0	0	0.2	0	0	0	0	0.1	0	0	1	0.9	0.1	0	1	0	0	Displace was George towards Bo
Pre-Diet Change	6/18/2020	10:55	1	6	KL	Both	DR3/Yard3	84	Sunny	George	0.3	0.1	0.4	0	0.1	0	0	0	0	0.1	0	0	1	0.7	0.3	0	1	0	0	Displace was George towards Bo
Pre-Diet Change	6/18/2020	11:28	2	6	KL	Both	DR3/Yard3	84	Sunny	Bakari	0.8	0	0	0	0.2	0	0	0	0	0	0	0	1	1	0	0	1	0	0
Pre-Diet Change	6/18/2020	11:28	2	6	KL	Both	DR3/Yard3	84	Sunny	Bo	0.3	0.2	0.3	0.1	0.1	0	0	0	0	0	0	0	1	0.6	0.4	0	1	0	0
Pre-Diet Change	6/18/2020	11:28	2	6	KL	Both	DR3/Yard3	84	Sunny	George	0.4	0	0.5	0	0.1	0	0	0	0	0	0	0	1	0.9	0.1	0	1	0	0
Pre-Diet Change	6/19/2020	9:30	1	7	Laura	Both	DR4/Yard4	79	Overcast	Bakari	0.9	0	0	0	0.1	0	0	0	0	0	0	0	1	1	0	0	1	0	0	shifted to DR4 and Y4 during between the 8th and 9th scans. No access to DR4 but access to both BR3 and Y3
Pre-Diet Change	6/19/2020	9:30	1	7	Laura	Both	DR4/Yard4	79	Overcast	Bo	0.9	0	0.1	0	0	0	0	0	0	0	0	0	1	0.9	0.1	0	1	0	0	shifted to DR4 and Y4 during between the 8th and 9th scans. No access to DR4 but access to both BR3 and Y3
Pre-Diet Change	6/19/2020	9:30	1	7	Laura	Both	DR4/Yard4	79	Overcast	George	0.6	0	0	0	0.4	0	0	0	0	0	0	0	1	1	0	0	1	0	0	shifted to DR4 and Y4 during between the 8th and 9th scans. No access to DR4 but access to both BR3 and Y3
Pre-Diet Change	6/19/2020	10:04	1	7	Laura	Both	DR3/Yard3	79	Overcast	Bakari	0.9	0	0	0	0	0	0	0	0	0	0.1	0	1	1	0	0	1	0	0
Pre-Diet Change	6/19/2020	10:04	1	7	Laura	Both	DR3/Yard3	79	Overcast	Bo	0.3	0.1	0.4	0	0.2	0	0	0	0	0	0	0	1	0.7	0.3	0	1	0	0
Pre-Diet Change	6/19/2020	10:04	1	7	Laura	Both	DR3/Yard3	79	Overcast	George	0.7	0.1	0.2	0	0	0	0	0	0	0	0	0	1	0.9	0.1	0	1	0	0
Pre-Diet Change	6/20/2019	15:09	4	8	Laura	Outside	Yard4	88	Sunny	Bakari	0.2	0.1	0.1	0	0.6	0	0	0	0	0	0	0	1	0.9	0.1	0	1	0	0
Pre-Diet Change	6/20/2019	15:09	4	8	Laura	Outside	Yard4	88	Sunny	Bo	0	0	0	0	0.9	0	0	0	0	0	0.1	0	1	1	0	0	1	0	0	Peered through the window to watch keepers
Pre-Diet Change	6/20/2019	15:09	4	8	Laura	Outside	Yard4	88	Sunny	George	0.3	0	0	0	0.7	0	0	0	0	0	0	0	1	1	0	0	1	0	0
Pre-Diet Change	6/20/2019	15:40	4	8	Laura	Outside	Yard4	88	Sunny	Bakari	0.3	0.3	0	0	0.4	0	0	0	0	0	0	0	1	0.7	0.3	0	1	0	0
Pre-Diet Change	6/20/2019	15:40	4	8	Laura	Outside	Yard4	88	Sunny	Bo	0.2	0.3	0.1	0	0.3	0	0	0	0	0	0.1	0	1	0.7	0.3	0	1	0	0	Peered through the window to watch keepers
Pre-Diet Change	6/20/2019	15:40	4	8	Laura	Outside	Yard4	88	Sunny	George	0.2	0.3	0	0	0.5	0	0	0	0	0	0	0	1	0.7	0.3	0	1	0	0
Pre-Diet Change	6/21/2020	9:30	1	9	HG	Both	DR3/DR4/Yard3	68	Overcast	Bakari	0.3	0.2	0.2	0	0.2	0	0	0	0.1	0	0	0	1	0.7	0.3	0	1	0	0
Pre-Diet Change	6/21/2020	9:30	1	9	HG	Both	DR3/DR4/Yard4	68	Overcast	Bo	0.5	0	0.4	0	0.1	0	0	0	0	0	0	0	1	1	0	0	1	0	0
Pre-Diet Change	6/21/2020	9:30	1	9	HG	Both	DR3/DR4/Yard5	68	Overcast	George	0.6	0	0.3	0	0.1	0	0	0	0	0	0	0	1	1	0	0	1	0	0
Pre-Diet Change	6/21/2020	10:00	1	9	HG	Outside	Yard3	70	Overcast	Bakari	0.5	0.1	0.4	0	0	0	0	0	0	0	0	0	1	0.8	0.2	0	1	0	0
Pre-Diet Change	6/21/2020	10:00	1	9	HG	Outside	Yard3	70	Overcast	Bo	0.3	0.1	0.6	0	0	0	0	0	0	0	0	0	1	0.9	0.1	0	1	0	0
Pre-Diet Change	6/21/2020	10:00	1	9	HG	Outside	Yard3	70	Overcast	George	0.2	0	0.4	0	0.4	0	0	0	0	0	0	0	1	0.8	0.2	0	1	0	0
Pre-Diet Change	6/22/2020	11:00	2	10	Lisa	Both	DR3/Yard3	77	Sunny	Bakari	0.5	0	0.2	0	0.3	0	0	0	0	0	0	0	1	0.9	0.1	0	1	0	0
Pre-Diet Change	6/22/2020	11:00	2	10	Lisa	Both	DR3/Yard3	77	Sunny	Bo	0.8	0	0	0	0.2	0	0	0	0	0	0	0	1	1	0	0	1	0	0
Pre-Diet Change	6/22/2020	11:00	2	10	Lisa	Both	DR3/Yard3	77	Sunny	George	0.5	0	0.5	0	0	0	0	0	0	0	0	0	1	0.9	0.1	0	1	0	0
Pre-Diet Change	6/22/2020	11:30	2	10	Lisa	Both	DR3/Yard3	81	Sunny	Bakari	1	0	0	0	0	0	0	0	0	0	0	0	1	1	0	0	1	0	0
Pre-Diet Change	6/22/2020	11:30	2	10	Lisa	Both	DR3/Yard3	81	Sunny	Bo	0.8	0	0.2	0	0	0	0	0	0	0	0	0	1	1	0	0	1	0	0
Pre-Diet Change	6/22/2020	11:30	2	10	Lisa	Both	DR3/Yard3	81	Sunny	George	0.8	0	0	0	0.2	0	0	0	0	0	0	0	1	1	0	0	1	0	0
Pre-Diet Change	6/23/2020	13:30	3	11	Lisa	Both	DR3/Yard3	81	PartlyCloudy	Bakari	0.6	0.1	0.1	0	0.1	0	0	0	0	0.1	0	0	1	0.9	0.1	0	1	0	0
Pre-Diet Change	6/23/2020	13:30	3	11	Lisa	Both	DR3/Yard3	81	PartlyCloudy	Bo	0.5	0.4	0.1	0	0	0	0	0	0	0	0	0	1	0.6	0.4	0	1	0	0
Pre-Diet Change	6/23/2020	13:30	3	11	Lisa	Both	DR3/Yard3	81	PartlyCloudy	George	0.3	0	0.5	0	0.2	0	0	0	0	0	0	0	1	1	0	0	1	0	0
Pre-Diet Change	6/23/2020	14:00	3	11	Lisa	Both	DR3/Yard3	81	PartlyCloudy	Bakari	0.5	0	0	0	0.5	0	0	0	0	0	0	0	1	1	0	0	1	0	0
Pre-Diet Change	6/23/2020	14:00	3	11	Lisa	Both	DR3/Yard3	81	PartlyCloudy	Bo	0.3	0.1	0.1	0	0.5	0	0	0	0	0	0	0	1	0.8	0.2	0	1	0	0
Pre-Diet Change	6/23/2020	14:00	3	11	Lisa	Both	DR3/Yard3	81	PartlyCloudy	George	0.7	0.1	0	0	0.2	0	0	0	0	0	0	0	1	1	0	0	1	0	0
Pre-Diet Change	6/24/2020	13:03	3	12	HG	Both	DR3/Yard3	88	Sunny	Bakari	0.7	0	0	0	0.1	0	0	0	0	0	0	0.2	1	1	0	0	1	0	0
Pre-Diet Change	6/24/2020	13:03	3	12	HG	Both	DR3/Yard3	88	Sunny	Bo	0.7	0.2	0.1	0	0	0	0	0	0	0	0	0	1	0.8	0.2	0	1	0	0
Pre-Diet Change	6/24/2020	13:03	3	12	HG	Both	DR3/Yard3	88	Sunny	George	0.6	0	0	0.1	0.3	0	0	0	0	0	0	0	1	1	0	0	1	0	0
Pre-Diet Change	6/24/2020	13:33	3	12	HG	Both	DR3/Yard3	88	Sunny	Bakari	0.4	0	0.3	0	0.3	0	0	0	0	0	0	0	1	1	0	0	1	0	0
Pre-Diet Change	6/24/2020	13:33	3	12	HG	Both	DR3/Yard3	88	Sunny	Bo	0.7	0.1	0	0	0.2	0	0	0	0	0	0	0	1	0.9	0.1	0	1	0	0
Pre-Diet Change	6/24/2020	13:33	3	12	HG	Both	DR3/Yard3	88	Sunny	George	0.4	0	0.4	0.1	0.1	0	0	0	0	0	0	0	1	0.9	0.1	0	1	0	0
Pre-Diet Change	6/24/2020	15:03	4	13	RS	Both	DR3/Yard3	88	PartlyCloudy	Bakari	0.5	0	0.1	0	0.4	0	0	0	0	0	0	0	1	1	0	0	1	0	0
Pre-Diet Change	6/24/2020	15:03	4	13	RS	Both	DR3/Yard3	88	PartlyCloudy	Bo	0.7	0.1	0.2	0	0	0	0	0	0	0	0	0	1	0.8	0.2	0	1	0	0
Pre-Diet Change	6/24/2020	15:03	4	13	RS	Both	DR3/Yard3	88	PartlyCloudy	George	1	0	0	0	0	0	0	0	0	0	0	0	1	1	0	0	1	0	0
Pre-Diet Change	6/24/2020	15:33	4	13	RS	Both	DR3/Yard3	88	PartlyCloudy	Bakari	0.6	0	0	0	0.3	0	0	0	0	0.1	0	0	1	0.9	0.1	0	1	0	0
Pre-Diet Change	6/24/2020	15:33	4	13	RS	Both	DR3/Yard3	88	PartlyCloudy	Bo	0.6	0.3	0	0	0.1	0	0	0	0	0	0	0	1	0.7	0.3	0	1	0	0
Pre-Diet Change	6/24/2020	15:33	4	13	RS	Both	DR3/Yard3	88	PartlyCloudy	George	0.6	0.4	0	0	0	0	0	0	0	0	0	0	1	0.6	0.4	0	1	0	0
Pre-Diet Change	6/25/2020	11:00	2	14	KL	Outside	Yard3	84	Sunny	Bakari	0.4	0.2	0.4	0	0	0	0	0	0	0	0	0	100	0.7	0.3	0	1	0	0
Pre-Diet Change	6/25/2020	11:00	2	14	KL	Outside	Yard3	84	Sunny	Bo	0.2	0.3	0.5	0	0	0	0	0	0	0	0	0	100	0.6	0.4	0	1	0	0
Pre-Diet Change	6/25/2020	11:00	2	14	KL	Outside	Yard3	84	Sunny	George	0	0.2	0.7	0	0.1	0	0	0	0	0	0	0	100	0.7	0.3	0	1	0	0
Pre-Diet Change	6/25/2020	11:34	2	14	KL	Outside	Yard3	84	Sunny	Bakari	0.9	0.1	0	0	0	0	0	0	0	0	0	0	100	0.9	0.1	0	1	0	0
Pre-Diet Change	6/25/2020	11:34	2	14	KL	Outside	Yard3	84	Sunny	Bo	0.8	0.2	0	0	0	0	0	0	0	0	0	0	100	0.8	0.2	0	1	0	0
Pre-Diet Change	6/25/2020	11:34	2	14	KL	Outside	Yard3	84	Sunny	George	0.7	0	0.3	0	0	0	0	0	0	0	0	0	100	0.9	0.1	0	1	0	0
Pre-Diet Change	6/26/2020	9:40	1	15	Laura	Outside	Yard4	80	Sunny	Bakari	0.6	0	0.3	0	0	0	0	0	0	0	0	0.1	1	0.9	0.1	0	1	0	0	Switched to DR3/Yard3 during scan 7
Pre-Diet Change	6/26/2020	9:40	1	15	Laura	Outside	Yard4	80	Sunny	Bo	0.6	0	0.4	0	0	0	0	0	0	0	0	0	1	0.7	0.3	0	1	0	0	Switched to DR3/Yard3 during scan 7
Pre-Diet Change	6/26/2020	9:40	1	15	Laura	Outside	Yard4	80	Sunny	George	0.5	0	0.4	0	0.1	0	0	0	0	0	0	0	1	1	0	0	1	0	0	Switched to DR3/Yard3 during scan 7
Pre-Diet Change	6/26/2020	10:13	1	15	Laura	Both	DR3/Yard3	82	Sunny	Bakari	0.7	0.1	0	0	0.2	0	0	0	0	0	0	0	1	0.9	0.1	0	1	0	0
Pre-Diet Change	6/26/2020	10:13	1	15	Laura	Both	DR3/Yard3	82	Sunny	Bo	0.6	0.1	0.3	0	0	0	0	0	0	0	0	0	1	0.8	0.2	0	1	0	0
Pre-Diet Change	6/26/2020	10:13	1	15	Laura	Both	DR3/Yard3	82	Sunny	George	0.4	0	0.3	0	0.3	0	0	0	0	0	0	0	1	0.8	0.2	0	1	0	0
Pre-Diet Change	6/27/2020	15:00	4	16	Laura	Both	DR3/Yard3	88	NA	Bakari	0.2	0	0	0	0.5	0	0	0	0.1	0.1	0.1	0	1	0.9	0.1	0	1	0	0
Pre-Diet Change	6/27/2020	15:00	4	16	Laura	Both	DR3/Yard3	88	NA	Bo	0.3	0.3	0	0	0.4	0	0	0	0	0	0	0	1	0.9	0.1	0	1	0	0
Pre-Diet Change	6/27/2020	15:00	4	16	Laura	Both	DR3/Yard3	88	NA	George	0.6	0.1	0.1	0	0.2	0	0	0	0	0	0	0	1	0.9	0.1	0	1	0	0
Pre-Diet Change	6/27/2020	15:30	4	16	Laura	Both	DR3/Yard3	88	NA	Bakari	0	0.1	0.1	0	0.7	0	0	0	0	0	0.1	0	1	0.8	0.2	0	1	0	0
Pre-Diet Change	6/27/2020	15:30	4	16	Laura	Both	DR3/Yard3	88	NA	Bo	0.4	0.4	0.1	0	0.1	0	0	0	0	0	0	0	1	0.6	0.4	0	1	0	0
Pre-Diet Change	6/27/2020	15:30	4	16	Laura	Both	DR3/Yard3	88	NA	George	0.3	0.1	0.5	0	0	0	0	0	0	0.1	0	0	1	0.8	0.2	0	1	0	0
Pre-Diet Change	6/28/2020	9:30	1	17	HG	Outside	Yard3	81	Overcast	Bakari	0.6	0.1	0.2	0	0.1	0	0	0	0	0	0	0	1	0.9	0.1	0	1	0	0
Pre-Diet Change	6/28/2020	9:30	1	17	HG	Outside	Yard3	81	Overcast	Bo	0.7	0.1	0	0	0.1	0	0	0	0	0	0	0.1	1	0.9	0.1	0	1	0	0
Pre-Diet Change	6/28/2020	9:30	1	17	HG	Outside	Yard3	81	Overcast	George	0.2	0	0.7	0	0.1	0	0	0	0	0	0	0	1	0.9	0.1	0	1	0	0
Pre-Diet Change	6/28/2020	10:00	1	17	HG	Both	DR3/Yard3	81	Overcast	Bakari	0.4	0	0.1	0	0	0	0	0	0	0	0	0.5	1	1	0	0	1	0	0	3.0 gorillas given access to DR3 with alfalfa scattered during scan 5
Pre-Diet Change	6/28/2020	10:00	1	17	HG	Both	DR3/Yard3	81	Overcast	Bo	0.5	0.3	0	0	0.1	0	0	0	0	0	0	0.1	1	0.7	0.3	0	1	0	0	3.0 gorillas given access to DR3 with alfalfa scattered during scan 5
Pre-Diet Change	6/28/2020	10:00	1	17	HG	Both	DR3/Yard3	81	Overcast	George	0.4	0.2	0.1	0	0	0	0	0	0	0	0	0.3	1	0.8	0.2	0	1	0	0	3.0 gorillas given access to DR3 with alfalfa scattered during scan 5
Pre-Diet Change	6/29/2020	13:30	3	18	Lisa	Both	DR3/Yard3	86	Overcast	Bakari	0.3	0.1	0.1	0	0.4	0	0	0	0.1	0	0	0	1	0.9	0.1	0	1	0	0
Pre-Diet Change	6/29/2020	13:30	3	18	Lisa	Both	DR3/Yard3	86	Overcast	Bo	0.5	0	0.3	0.1	0	0	0	0	0	0	0	0.1	1	0.8	0.2	0	1	0	0
Pre-Diet Change	6/29/2020	13:30	3	18	Lisa	Both	DR3/Yard3	86	Overcast	George	0.6	0	0.1	0	0.2	0	0	0	0.1	0	0	0	1	1	0	0	1	0	0
Pre-Diet Change	6/29/2020	14:00	3	18	Lisa	Both	DR3/Yard3	86	PartlyCloudy	Bakari	1	0	0	0	0	0	0	0	0	0	0	0	1	1	0	0	1	0	0
Pre-Diet Change	6/29/2020	14:00	3	18	Lisa	Both	DR3/Yard3	86	PartlyCloudy	Bo	0.7	0	0.1	0	0.2	0	0	0	0	0	0	0	1	1	0	0	1	0	0
Pre-Diet Change	6/29/2020	14:00	3	18	Lisa	Both	DR3/Yard3	86	PartlyCloudy	George	1	0	0	0	0	0	0	0	0	0	0	0	1	1	0	0	1	0	0
Pre-Diet Change	6/30/2020	11:00	2	19	Lisa	Both	DR3/Yard3	86	PartlyCloudy	Bakari	0.6	0	0	0	0.4	0	0	0	0	0	0	0	1	1	0	0	1	0	0
Pre-Diet Change	6/30/2020	11:00	2	19	Lisa	Both	DR3/Yard3	86	PartlyCloudy	Bo	0.9	0	0	0	0.1	0	0	0	0	0	0	0	1	1	0	0	1	0	0
Pre-Diet Change	6/30/2020	11:00	2	19	Lisa	Both	DR3/Yard3	86	PartlyCloudy	George	0.9	0	0.1	0	0	0	0	0	0	0	0	0	1	1	0	0	1	0	0
Pre-Diet Change	6/30/2020	11:30	2	19	Lisa	Both	DR3/Yard3	88	PartlyCloudy	Bakari	0.7	0	0.1	0	0.2	0	0	0	0	0	0	0	1	1	0	0	1	0	0
Pre-Diet Change	6/30/2020	11:30	2	19	Lisa	Both	DR3/Yard3	88	PartlyCloudy	Bo	0.3	0	0.1	0.1	0.4	0	0	0	0.1	0	0	0	1	0.9	0.1	0	1	0	0
Pre-Diet Change	6/30/2020	11:30	2	19	Lisa	Both	DR3/Yard3	88	PartlyCloudy	George	0.6	0	0.4	0	0	0	0	0	0	0	0	0	1	1	0	0	1	0	0
Pre-Diet Change	7/1/2020	13:31	3	20	HG	Both	DR3/Yard3	95	Sunny	Bakari	0.6	0	0.3	0	0.1	0	0	0	0	0	0	0	1	1	0	0	1	0	0
Pre-Diet Change	7/1/2020	13:31	3	20	HG	Both	DR3/Yard3	95	Sunny	Bo	0.1	0.2	0.6	0	0	0	0	0	0	0	0.1	0	1	0.8	0.2	0	1	0	0
Pre-Diet Change	7/1/2020	13:31	3	20	HG	Both	DR3/Yard3	95	Sunny	George	1	0	0	0	0	0	0	0	0	0	0	0	1	1	0	0	1	0	0
Pre-Diet Change	7/1/2020	14:01	3	20	HG	Both	DR3/Yard3	95	Sunny	Bakari	0.4	0.1	0	0	0.5	0	0	0	0	0	0	0	1	0.9	0.1	0	1	0	0
Pre-Diet Change	7/1/2020	14:01	3	20	HG	Both	DR3/Yard3	95	Sunny	Bo	0.5	0	0	0.2	0.3	0	0	0	0	0	0	0	1	0.8	0.2	0	1	0	0
Pre-Diet Change	7/1/2020	14:01	3	20	HG	Both	DR3/Yard3	95	Sunny	George	0	0.2	0.4	0	0.1	0	0	0	0	0	0	0.3	1	0.7	0.3	0	1	0	0
Pre-Diet Change	7/2/2020	11:00	2	21	KL	Both	DR3/Yard3	90	Sunny	Bakari	0.9	0	0.1	0	0	0	0	0	0	0	0	0	1	1	0	0	1	0	0
Pre-Diet Change	7/2/2020	11:00	2	21	KL	Both	DR3/Yard3	90	Sunny	Bo	0.8	0	0	0.1	0.1	0	0	0	0	0	0	0	1	1	0	0	1	0	0
Pre-Diet Change	7/2/2020	11:00	2	21	KL	Both	DR3/Yard3	90	Sunny	George	0.6	0	0.4	0	0	0	0	0	0	0	0	0	1	0.9	0.1	0	1	0	0
Pre-Diet Change	7/2/2020	11:30	2	21	KL	Both	DR3/Yard3	90	Sunny	Bakari	0.7	0.1	0.1	0	0.1	0	0	0	0	0	0	0	1	0.9	0.1	0	1	0	0
Pre-Diet Change	7/2/2020	11:30	2	21	KL	Both	DR3/Yard3	90	Sunny	Bo	0.4	0.2	0.2	0	0.2	0	0	0	0	0	0	0	1	0.8	0.2	0	1	0	0
Pre-Diet Change	7/2/2020	11:30	2	21	KL	Both	DR3/Yard3	90	Sunny	George	0.5	0.2	0.2	0.1	0	0	0	0	0	0	0	0	1	0.8	0.2	0	1	0	0
Pre-Diet Change	7/1/2020	14:53	3	22	RS	Both	DR3/Yard3	95	PartlyCloudy	Bakari	0.5	0.2	0	0	0.3	0	0	0	0	0	0	0	1	0.8	0.2	0	1	0	0
Pre-Diet Change	7/1/2020	14:53	3	22	RS	Both	DR3/Yard3	95	PartlyCloudy	Bo	0.9	0	0	0	0.1	0	0	0	0	0	0	0	1	1	0	0	1	0	0
Pre-Diet Change	7/1/2020	14:53	3	22	RS	Both	DR3/Yard3	95	PartlyCloudy	George	0.8	0	0	0	0.2	0	0	0	0	0	0	0	1	1	0	0	1	0	0
Pre-Diet Change	7/1/2020	15:24	4	22	RS	Both	DR3/Yard3	95	PartlyCloudy	Bakari	0.6	0.1	0	0	0.3	0	0	0	0	0	0	0	1	0.9	0.1	0	1	0	0
Pre-Diet Change	7/1/2020	15:24	4	22	RS	Both	DR3/Yard3	95	PartlyCloudy	Bo	0.8	0.2	0	0	0	0	0	0	0	0	0	0	1	0.8	0.2	0	1	0	0
Pre-Diet Change	7/1/2020	15:24	4	22	RS	Outside	DR3/Yard3	95	PartlyCloudy	George	0.9	0	0	0	0.1	0	0	0	0	0	0	0	1	1	0	0	1	0	0
Pre-Diet Change	7/3/2020	9:30	1	23	Laura	Outside	Yard3	82	Sunny	Bakari	0.7	0	0	0	0.3	0	0	0	0	0	0	0	1	1	0	0	1	0	0
Pre-Diet Change	7/3/2020	9:30	1	23	Laura	Outside	Yard3	82	Sunny	Bo	0.6	0	0.2	0	0.1	0	0	0	0	0	0.1	0	1	0.9	0.1	0	1	0	0
Pre-Diet Change	7/3/2020	9:30	1	23	Laura	Outside	Yard3	82	Sunny	George	0.2	0.2	0.6	0	0	0	0	0	0	0	0	0	1	0.8	0.2	0	1	0	0
Pre-Diet Change	7/3/2020	10:00	1	23	Laura	Both	DR3/Yard3	86	Sunny	Bakari	0.7	0.1	0	0	0.1	0	0	0	0.1	0	0	0	1	0.8	0.2	0	1	0	0	Bakari ran past George, no contact. Scan 7 access to DR3, George displaced Bakari
Pre-Diet Change	7/3/2020	10:00	1	23	Laura	Both	DR3/Yard3	86	Sunny	Bo	0.3	0.2	0	0	0.5	0	0	0	0	0	0	0	1	0.8	0.2	0	1	0	0	Bakari ran past George, no contact. Scan 7 access to DR3, George displaced Bakari
Pre-Diet Change	7/3/2020	10:00	1	23	Laura	Both	DR3/Yard3	86	Sunny	George	0.5	0	0.4	0	0	0	0	0	0.1	0	0	0	1	0.9	0.1	0	1	0	0	Bakari ran past George, no contact. Scan 7 access to DR3, George displaced Bakari
Pre-Diet Change	7/4/2020	15:00	4	24	Laura	Both	DR3/Yard3	90	Sunny	Bakari	0.7	0	0	0	0.2	0	0	0	0.1	0	0	0	1	1	0	0	1	0	0	Bakari and George had a face off, both stiff legged and tight lipped.
Pre-Diet Change	7/4/2020	15:00	4	24	Laura	Both	DR3/Yard3	90	Sunny	Bo	0.4	0.2	0	0	0.4	0	0	0	0	0	0	0	1	0.8	0.2	0	1	0	0	Bakari and George had a face off, both stiff legged and tight lipped.
Pre-Diet Change	7/4/2020	15:00	4	24	Laura	Both	DR3/Yard3	90	Sunny	George	0.5	0	0	0	0.4	0	0	0	0.1	0	0	0	1	1	0	0	1	0	0	Bakari and George had a face off, both stiff legged and tight lipped.
Pre-Diet Change	7/4/2020	15:30	4	24	Laura	Both	DR3/Yard3	90	Sunny	Bakari	0.4	0	0	0	0.4	0	0	0	0	0	0.2	0	1	1	0	0	1	0	0	Bakari eliminated,both urine and defecate
Pre-Diet Change	7/4/2020	15:30	4	24	Laura	Both	DR3/Yard3	90	Sunny	Bo	0.6	0.1	0	0	0.3	0	0	0	0	0	0	0	1	0.9	0.1	0	1	0	0	Bakari eliminated both urine and defecate
Pre-Diet Change	7/4/2020	15:30	4	24	Laura	Both	DR3/Yard3	90	Sunny	George	0.6	0.1	0	0	0.3	0	0	0	0	0	0	0	1	0.9	0.1	0	1	0	0	Bakari eliminated both urine and defecate
Pre-Diet Change	7/5/2020	9:30	1	25	HG	Both	DR3/Yard3	82	PartlyCloudy	Bakari	0.4	0	0.6	0	0	0	0	0	0	0	0	0	1	1	0	0	1	0	0
Pre-Diet Change	7/5/2020	9:30	1	25	HG	Both	DR3/Yard3	82	PartlyCloudy	Bo	0.2	0.1	0.5	0	0	0	0	0	0	0	0	0.2	1	0.9	0.1	0	1	0	0
Pre-Diet Change	7/5/2020	9:30	1	25	HG	Both	DR3/Yard3	82	PartlyCloudy	George	0.3	0	0.6	0	0.1	0	0	0	0	0	0	0	1	1	0	0	1	0	0
Pre-Diet Change	7/5/2020	10:00	1	25	HG	Both	DR3/Yard3	84	Sunny	Bakari	0.7	0.1	0.2	0	0	0	0	0	0	0	0	0	1	0.9	0.1	0	1	0	0
Pre-Diet Change	7/5/2020	10:00	1	25	HG	Both	DR3/Yard3	84	Sunny	Bo	0.7	0.2	0	0	0.1	0	0	0	0	0	0	0	1	0.8	0.2	0	1	0	0
Pre-Diet Change	7/5/2020	10:00	1	25	HG	Both	DR3/Yard3	84	Sunny	George	0.6	0	0.2	0	0.1	0	0	0	0	0	0	0.1	1	1	0	0	1	0	0
Pre-Diet Change	7/6/2020	13:30	3	26	Lisa	Both	DR3/Yard3	90	PartlyCloudy	Bakari	0.4	0	0.5	0	0	0	0	0	0.1	0	0	0	1	1	0	0	1	0	0
Pre-Diet Change	7/6/2020	13:30	3	26	Lisa	Both	DR3/Yard3	90	PartlyCloudy	Bo	0.6	0.2	0.1	0	0	0	0	0	0	0	0.1	0	1	0.8	0.2	0	1	0	0
Pre-Diet Change	7/6/2020	13:30	3	26	Lisa	Both	DR3/Yard3	90	PartlyCloudy	George	0.4	0.2	0.3	0	0	0	0	0	0.1	0	0	0	1	0.8	0.2	0	1	0	0
Pre-Diet Change	7/6/2020	14:00	3	26	Lisa	Both	DR3/Yard3	90	PartlyCloudy	Bakari	0.8	0	0	0	0.2	0	0	0	0	0	0	0	1	1	0	0	1	0	0
Pre-Diet Change	7/6/2020	14:00	3	26	Lisa	Both	DR3/Yard3	90	PartlyCloudy	Bo	0.4	0	0	0	0.5	0	0	0	0	0.1	0	0	1	0.9	0.1	0	1	0	0
Pre-Diet Change	7/6/2020	14:00	3	26	Lisa	Both	DR3/Yard3	90	PartlyCloudy	George	0.4	0	0	0.1	0.4	0	0	0	0	0.1	0	0	1	0.9	0.1	0	1	0	0
Pre-Diet Change	7/7/2020	11:00	2	27	Lisa	Outside	Yard3	84	PartlyCloudy	Bakari	0.8	0	0.1	0	0	0	0	0	0	0	0.1	0	1	1	0	0	1	0	0
Pre-Diet Change	7/7/2020	11:00	2	27	Lisa	Outside	Yard3	84	PartlyCloudy	Bo	0.5	0.1	0.3	0	0	0	0	0	0	0	0.1	0	1	0.9	0.1	0	1	0	0
Pre-Diet Change	7/7/2020	11:00	2	27	Lisa	Outside	Yard3	84	PartlyCloudy	George	0.5	0.1	0.4	0	0	0	0	0	0	0	0	0	1	0.6	0.4	0	1	0	0
Pre-Diet Change	7/7/2020	11:30	2	27	Lisa	Both	DR3/Yard3	84	PartlyCloudy	Bakari	0.3	0.1	0.4	0	0.1	0	0	0	0.1	0	0	0	1	0.9	0.1	0	1	0	0
Pre-Diet Change	7/7/2020	11:30	2	27	Lisa	Both	DR3/Yard3	84	PartlyCloudy	Bo	0.2	0.1	0.4	0.1	0.1	0	0	0	0.1	0	0	0	1	0.8	0.2	0	1	0	0
Pre-Diet Change	7/7/2020	11:30	2	27	Lisa	Both	DR3/Yard3	84	PartlyCloudy	George	0.4	0	0.6	0	0	0	0	0	0	0	0	0	1	0.8	0.2	0	1	0	0
Pre-Diet Change	7/8/2020	13:30	3	28	HG	Both	DR3/Yard4	91	PartlyCloudy	Bakari	0.6	0	0	0	0.3	0	0	0	0.1	0	0	0	1	0.9	0.1	0	1	0	0	Agonistic was Bakari rush charging (moved quickly and stopped abruptly in front of hotwire) towards Negara. Negara climbed down a platform in Yard 2 and moved to a rock facing yard 3 habitat. Bakari was inactive (sitting position) by first window in yard 3. Quickly moved quadrapedally in Negara's direction stopping just short of the hotwire. Negara quickly exited the rock in the direction of the …
Pre-Diet Change	7/8/2020	13:30	3	28	HG	Both	DR3/Yard4	91	PartlyCloudy	Bo	0.3	0	0.2	0	0.4	0	0	0	0.1	0	0	0	1	0.9	0.1	0	1	0	0	Bo agonistic towards George. George inactive (laying on left side at training window of DR3) when Bo performed a rapid quadrapedal run from the shift door next to George, George immediately stood on all fours and vocalized and direct stared towards Bo (went to front of keeper door in DR3) and then returned to being inactive laying on his side.
Pre-Diet Change	7/8/2020	13:30	3	28	HG	Both	DR3/Yard4	91	PartlyCloudy	George	0.7	0.1	0.2	0	0	0	0	0	0	0	0	0	1	0.9	0.1	0	1	0	0
Pre-Diet Change	7/8/2020	14:00	3	28	HG	Both	DR3/Yard4	91	PartlyCloudy	Bakari	0.2	0.1	0	0	0.6	0	0	0	0	0	0	0.1	1	0.9	0.1	0	1	0	0
Pre-Diet Change	7/8/2020	14:00	3	28	HG	Both	DR3/Yard4	91	PartlyCloudy	Bo	0.5	0.1	0	0	0.4	0	0	0	0	0	0	0	1	0.9	0.1	0	1	0	0
Pre-Diet Change	7/8/2020	14:00	3	28	HG	Both	DR3/Yard4	91	PartlyCloudy	George	0.9	0	0	0	0.1	0	0	0	0	0	0	0	1	1	0	0	1	0	0
Pre-Diet Change	7/9/2020	10:56	1	29	RS	Both	DR3/Yard3	87	PartlyCloudy	Bakari	1	0	0	0	0	0	0	0	0	0	0	0	1	1	0	0	1	0	0
Pre-Diet Change	7/9/2020	10:56	1	29	RS	Both	DR3/Yard3	87	PartlyCloudy	Bo	1	0	0	0	0	0	0	0	0	0	0	0	1	1	0	0	1	0	0
Pre-Diet Change	7/9/2020	10:56	1	29	RS	Both	DR3/Yard3	87	PartlyCloudy	George	0.9	0	0	0.1	0	0	0	0	0	0	0	0	1	1	0	0	1	0	0
Pre-Diet Change	7/9/2020	11:26	2	29	RS	Both	DR3/Yard3	87	PartlyCloudy	Bakari	0.9	0	0.1	0	0	0	0	0	0	0	0	0	1	0.9	0.1	0	1	0	0
Pre-Diet Change	7/9/2020	11:26	2	29	RS	Both	DR3/Yard3	87	PartlyCloudy	Bo	0.6	0	0.2	0	0.2	0	0	0	0	0	0	0	1	0.9	0.1	0	1	0	0
Pre-Diet Change	7/9/2020	11:26	2	29	RS	Both	DR3/Yard3	87	PartlyCloudy	George	0.6	0.1	0.3	0	0	0	0	0	0	0	0	0	1	0.8	0.2	0	1	0	0
Pre-Diet Change	7/10/2020	9:32	1	30	Laura	Both	DR3/Yard3	81	Rain	Bakari	0.2	0.3	0.4	0	0.1	0	0	0	0	0	0	0	1	0.6	0.4	0	1	0	0	George beat chest and ran George off from underneath overhang
Pre-Diet Change	7/10/2020	9:32	1	30	Laura	Both	DR3/Yard3	81	Rain	Bo	0.5	0	0.4	0	0.1	0	0	0	0	0	0	0	1	1	0	0	1	0	0	George beat chest and ran George off from underneath overhang
Pre-Diet Change	7/10/2020	9:32	1	30	Laura	Both	DR3/Yard3	81	Rain	George	0.4	0.1	0.4	0	0	0	0	0	0.1	0	0	0	1	0.8	0.2	0	1	0	0	George beat chest and ran George off from underneath overhang
Pre-Diet Change	7/10/2020	10:03	1	30	Laura	Both	DR3/Yard3	79	Rain	Bakari	0.4	0.1	0.3	0	0.2	0	0	0	0	0	0	0	1	0.8	0.2	0	1	0	0
Pre-Diet Change	7/10/2020	10:03	1	30	Laura	Both	DR3/Yard3	79	Rain	Bo	0.8	0.1	0.1	0	0	0	0	0	0	0	0	0	1	0.9	0.1	0	1	0	0
Pre-Diet Change	7/10/2020	10:03	1	30	Laura	Both	DR3/Yard3	79	Rain	George	0.6	0.2	0.1	0	0.1	0	0	0	0	0	0	0	1	0.8	0.2	0	1	0	0
Pre-Diet Change	7/10/2020	14:58	3	31	Laura	Both	DR3/Yard3	93	PartlyCloudy	Bakari	0.3	0	0.3	0	0.4	0	0	0	0	0	0	0	1	1	0	0	1	0	0
Pre-Diet Change	7/10/2020	14:58	3	31	Laura	Both	DR3/Yard3	93	PartlyCloudy	Bo	0.3	0.2	0.3	0	0.2	0	0	0	0	0	0	0	1	0.8	0.2	0	1	0	0
Pre-Diet Change	7/10/2020	14:58	3	31	Laura	Both	DR3/Yard3	93	PartlyCloudy	George	0.1	0	0.3	0.3	0.3	0	0	0	0	0	0	0	1	0.8	0.2	0	1	0	0
Pre-Diet Change	7/10/2020	15:27	4	31	Laura	Both	DR3/Yard3	91	PartlyCloudy	Bakari	0.3	0.1	0	0	0.6	0	0	0	0	0	0	0	1	0.9	0.1	0	1	0	0
Pre-Diet Change	7/10/2020	15:27	4	31	Laura	Both	DR3/Yard3	91	PartlyCloudy	Bo	0.2	0.3	0	0	0.5	0	0	0	0	0	0	0	1	0.8	0.2	0	1	0	0
Pre-Diet Change	7/10/2020	15:27	4	31	Laura	Both	DR3/Yard3	91	PartlyCloudy	George	0.5	0.1	0.3	0.1	0	0	0	0	0	0	0	0	1	0.9	0.1	0	1	0	0
Pre-Diet Change	7/11/2020	15:00	4	32	Laura	Both	DR3/Yard3	99	Sunny	Bakari	0.4	0	0	0	0.6	0	0	0	0	0	0	0	1	1	0	0	1	0	0
Pre-Diet Change	7/11/2020	15:00	4	32	Laura	Both	DR3/Yard3	99	Sunny	Bo	0.4	0	0	0	0.6	0	0	0	0	0	0	0	1	0.9	0.1	0	1	0	0
Pre-Diet Change	7/11/2020	15:00	4	32	Laura	Both	DR3/Yard3	99	Sunny	George	0.1	0	0.1	0	0.8	0	0	0	0	0	0	0	1	1	0	0	1	0	0
Pre-Diet Change	7/11/2020	15:32	4	32	Laura	Both	DR3/Yard3	99	Sunny	Bakari	0.6	0	0	0	0.4	0	0	0	0	0	0	0	1	1	0	0	1	0	0
Pre-Diet Change	7/11/2020	15:32	4	32	Laura	Both	DR3/Yard3	99	Sunny	Bo	0.6	0.1	0	0.3	0	0	0	0	0	0	0	0	1	0.9	0.1	0	1	0	0
Pre-Diet Change	7/11/2020	15:32	4	32	Laura	Both	DR3/Yard3	99	Sunny	George	0.2	0.3	0.1	0.2	0.2	0	0	0	0	0	0	0	1	0.7	0.3	0	1	0	0
Pre-Diet Change	7/12/2020	9:30	1	33	HG	Outside	Yard3	81	Sunny	Bakari	0.5	0.2	0.3	0	0	0	0	0	0	0	0	0	1	0.6	0.4	0	1	0	0
Pre-Diet Change	7/12/2020	9:30	1	33	HG	Outside	Yard3	81	Sunny	Bo	0.1	0.1	0.7	0.1	0	0	0	0	0	0	0	0	1	0.9	0.1	0	1	0	0
Pre-Diet Change	7/12/2020	9:30	1	33	HG	Outside	Yard3	81	Sunny	George	0.3	0.1	0.6	0	0	0	0	0	0	0	0	0	1	0.9	0.1	0	1	0	0
Pre-Diet Change	7/12/2020	10:02	1	33	HG	Outside	Yard3	84	Sunny	Bakari	0.6	0.1	0.2	0	0	0	0	0	0	0	0	0.1	1	0.9	0.1	0	1	0	0
Pre-Diet Change	7/12/2020	10:02	1	33	HG	Outside	Yard3	84	Sunny	Bo	0.4	0	0.1	0	0.3	0	0	0	0	0	0	0.2	1	1	0	0	1	0	0
Pre-Diet Change	7/12/2020	10:02	1	33	HG	Outside	Yard3	84	Sunny	George	0.2	0	0.6	0	0.1	0	0	0	0	0	0	0.1	1	1	0	0	1	0	0
Pre-Diet Change	7/13/2020	11:27	2	34	Lisa	Both	DR3/Yard3	81	Sunny	Bakari	1	0	0	0	0	0	0	0	0	0	0	0	1	1	0	0	1	0	0
Pre-Diet Change	7/13/2020	11:27	2	34	Lisa	Both	DR3/Yard3	81	Sunny	Bo	0.9	0	0	0	0	0	0	0	0	0	0	0.1	1	1	0	0	1	0	0
Pre-Diet Change	7/13/2020	11:27	2	34	Lisa	Both	DR3/Yard3	81	Sunny	George	1	0	0	0	0	0	0	0	0	0	0	0	1	1	0	0	1	0	0
Pre-Diet Change	7/13/2020	11:59	2	34	Lisa	Both	DR3/Yard3	84	Sunny	Bakari	0.8	0	0.1	0	0.1	0	0	0	0	0	0	0	1	1	0	0	1	0	0
Pre-Diet Change	7/13/2020	11:59	2	34	Lisa	Both	DR3/Yard3	84	Sunny	Bo	0.6	0	0.3	0	0.1	0	0	0	0	0	0	0	1	1	0	0	1	0	0
Pre-Diet Change	7/13/2020	11:59	2	34	Lisa	Both	DR3/Yard3	84	Sunny	George	0.6	0	0.4	0	0	0	0	0	0	0	0	0	1	1	0	0	1	0	0
Pre-Diet Change	7/14/2020	13:28	3	35	Lisa	Both	DR3/Yard3	93	Sunny	Bakari	0.8	0.1	0	0	0	0	0	0	0.1	0	0	0	1	0.9	0.1	0	1	0	0
Pre-Diet Change	7/14/2020	13:28	3	35	Lisa	Both	DR3/Yard3	93	Sunny	Bo	0.4	0.1	0	0	0.4	0	0	0	0	0	0.1	0	1	0.9	0.1	0	1	0	0
Pre-Diet Change	7/14/2020	13:28	3	35	Lisa	Both	DR3/Yard3	93	Sunny	George	0.6	0.1	0.1	0	0.1	0	0	0	0.1	0	0	0	1	0.9	0.1	0	1	0	0
Pre-Diet Change	7/14/2020	13:58	3	35	Lisa	Both	DR3/Yard3	95	Sunny	Bakari	0.3	0.1	0	0	0.5	0	0	0	0.1	0	0	0	1	0.9	0.1	0	1	0	0
Pre-Diet Change	7/14/2020	13:58	3	35	Lisa	Both	DR3/Yard3	95	Sunny	Bo	0.7	0.1	0	0	0.1	0	0	0	0.1	0	0	0	1	0.9	0.1	0	1	0	0
Pre-Diet Change	7/14/2020	13:58	3	35	Lisa	Both	DR3/Yard3	95	Sunny	George	0.1	0.1	0.5	0	0	0	0	0	0.1	0	0	0.2	1	0.9	0.1	0	1	0	0
Pre-Diet Change	7/15/2020	13:30	3	36	HG	Both	DR3/Yard3	90	PartlyCloudy	Bakari	0.8	0	0	0	0.2	0	0	0	0	0	0	0	1	1	0	0	1	0	0
Pre-Diet Change	7/15/2020	13:30	3	36	HG	Both	DR3/Yard3	90	PartlyCloudy	Bo	0.6	0.2	0.1	0	0	0	0	0	0	0	0	0.1	1	0.8	0.2	0	1	0	0
Pre-Diet Change	7/15/2020	13:30	3	36	HG	Both	DR3/Yard3	90	PartlyCloudy	George	0.5	0.2	0.2	0	0.1	0	0	0	0	0	0	0	1	0.8	0.2	0	1	0	0
Pre-Diet Change	7/15/2020	14:00	3	36	HG	Both	DR3/Yard3	90	Sunny	Bakari	0.5	0.2	0	0	0.2	0	0	0	0	0	0	0.1	1	0.8	0.2	0	1	0	0
Pre-Diet Change	7/15/2020	14:00	3	36	HG	Both	DR3/Yard3	90	Sunny	Bo	0.8	0.1	0	0	0.1	0	0	0	0	0	0	0	1	0.9	0.1	0	1	0	0
Pre-Diet Change	7/15/2020	14:00	3	36	HG	Both	DR3/Yard3	90	Sunny	George	0.8	0.1	0	0	0.1	0	0	0	0	0	0	0	1	0.9	0.1	0	1	0	0
Pre-Diet Change	7/16/2020	10:59	1	37	KL	Both	DR3/Yard3	81	Sunny	Bakari	0.9	0.1	0	0	0	0	0	0	0	0	0	0	1	0.9	0.1	0	1	0	0
Pre-Diet Change	7/16/2020	10:59	1	37	KL	Both	DR3/Yard3	81	Sunny	Bo	0.8	0	0	0	0.2	0	0	0	0	0	0	0	1	1	0	0	1	0	0
Pre-Diet Change	7/16/2020	10:59	1	37	KL	Both	DR3/Yard3	81	Sunny	George	0.4	0	0.5	0	0.1	0	0	0	0	0	0	0	1	0.8	0.2	0	1	0	0
Pre-Diet Change	7/16/2020	11:32	2	37	KL	Both	DR3/Yard3	81	Sunny	Bakari	0.7	0	0.3	0	0	0	0	0	0	0	0	0	1	1	0	0	1	0	0
Pre-Diet Change	7/16/2020	11:32	2	37	KL	Both	DR3/Yard3	81	Sunny	Bo	0.6	0.1	0.1	0	0.2	0	0	0	0	0	0	0	1	0.9	0.1	0	1	0	0
Pre-Diet Change	7/16/2020	11:32	2	37	KL	Both	DR3/Yard3	81	Sunny	George	0.9	0	0.1	0	0	0	0	0	0	0	0	0	1	1	0	0	1	0	0
Pre-Diet Change	7/16/2020	14:57	3	38	RS	Both	DR3/Yard3	88	Overcast	Bakari	0.8	0	0	0	0.2	0	0	0	0	0	0	0	1	1	0	0	1	0	0
Pre-Diet Change	7/16/2020	14:57	3	38	RS	Both	DR3/Yard3	88	Overcast	Bo	0.4	0.1	0.1	0	0.3	0	0	0	0	0	0.1	0	1	1	0	0	1	0	0
Pre-Diet Change	7/16/2020	14:57	3	38	RS	Both	DR3/Yard3	88	Overcast	George	0.9	0.1	0	0	0	0	0	0	0	0	0	0	1	0.9	0.1	0	1	0	0
Pre-Diet Change	7/16/2020	15:28	4	38	RS	Both	DR3/Yard3	88	Overcast	Bakari	0.7	0	0	0	0.3	0	0	0	0	0	0	0	1	1	0	0	1	0	0
Pre-Diet Change	7/16/2020	15:28	4	38	RS	Both	DR3/Yard3	88	Overcast	Bo	0.7	0.1	0	0	0.2	0	0	0	0	0	0	0	1	0.9	0.1	0	1	0	0
Pre-Diet Change	7/16/2020	15:28	4	38	RS	Both	DR3/Yard3	88	Overcast	George	0.8	0.2	0	0	0	0	0	0	0	0	0	0	1	0.8	0.2	0	1	0	0
Pre-Diet Change	7/17/2020	9:30	1	39	Laura	Outside	Yard3	81	Sunny	Bakari	0.5	0.1	0.4	0	0	0	0	0	0	0	0	0	1	0.9	0.1	0	1	0	0
Pre-Diet Change	7/17/2020	9:30	1	39	Laura	Outside	Yard3	81	Sunny	Bo	0.1	0.5	0.2	0.1	0.1	0	0	0	0	0	0	0	1	0.5	0.5	0	1	0	0
Pre-Diet Change	7/17/2020	9:30	1	39	Laura	Outside	Yard3	81	Sunny	George	0.3	0	0.4	0.3	0	0	0	0	0	0	0	0	1	0.9	0.1	0	1	0	0
Pre-Diet Change	7/17/2020	10:02	1	39	Laura	Both	DR3/Yard3	82	Sunny	Bakari	0.4	0.2	0.2	0	0.2	0	0	0	0	0	0	0	1	0.7	0.3	0	1	0	0	Acess scan 8
Pre-Diet Change	7/17/2020	10:02	1	39	Laura	Both	DR3/Yard3	82	Sunny	Bo	0.7	0.1	0.1	0	0.1	0	0	0	0	0	0	0	1	0.9	0.1	0	1	0	0	Acess scan 8
Pre-Diet Change	7/17/2020	10:02	1	39	Laura	Both	DR3/Yard3	82	Sunny	George	0.5	0.1	0.2	0	0.2	0	0	0	0	0	0	0	1	0.9	0.1	0	1	0	0	Acess scan 8
Pre-Diet Change	7/18/2020	15:00	4	40	Laura	Both	DR3/Yard3	93	Sunny	Bakari	0.6	0.1	0	0	0.3	0	0	0	0	0	0	0	1	0.9	0.1	0	1	0	0
Pre-Diet Change	7/18/2020	15:00	4	40	Laura	Both	DR3/Yard3	93	Sunny	Bo	0.3	0.1	0	0	0.5	0	0	0	0	0	0.1	0	1	0.9	0.1	0	1	0	0	Other was and defecate
Pre-Diet Change	7/18/2020	15:00	4	40	Laura	Both	DR3/Yard3	93	Sunny	George	0.5	0.1	0	0	0.4	0	0	0	0	0	0	0	1	0.9	0.1	0	1	0	0
Pre-Diet Change	7/18/2020	15:32	4	40	Laura	Both	DR3/Yard3	93	Sunny	Bakari	0.4	0.1	0	0	0.5	0	0	0	0	0	0	0	1	0.9	0.1	0	1	0	0
Pre-Diet Change	7/18/2020	15:32	4	40	Laura	Both	DR3/Yard3	93	Sunny	Bo	0.6	0.2	0	0	0.2	0	0	0	0	0	0	0	1	0.8	0.2	0	1	0	0
Pre-Diet Change	7/18/2020	15:32	4	40	Laura	Both	DR3/Yard3	93	Sunny	George	0.2	0.2	0.2	0.3	0.1	0	0	0	0	0	0	0	1	0.8	0.2	0	1	0	0
Post-Diet Change 2019	8/17/2020	13:30	3	41	Lisa	Both	DR3/Yard3	90	Sunny	Bakari	0.7	0	0.1	0	0.2	0	0	0	0	0	0	0	1	1	0	0	1	0	0
Post-Diet Change 2019	8/17/2020	13:30	3	41	Lisa	Both	DR3/Yard3	90	Sunny	Bo	0.6	0.2	0.2	0	0	0	0	0	0	0	0	0	1	0.8	0.2	0	1	0	0
Post-Diet Change 2019	8/17/2020	13:30	3	41	Lisa	Both	DR3/Yard3	90	Sunny	George	0.8	0	0.1	0	0.1	0	0	0	0	0	0	0	1	1	0	0	1	0	0
Post-Diet Change 2019	8/17/2020	14:00	3	41	Lisa	Both	DR3/Yard3	91	Sunny	Bakari	1	0	0	0	0	0	0	0	0	0	0	0	1	1	0	0	1	0	0
Post-Diet Change 2019	8/17/2020	14:00	3	41	Lisa	Both	DR3/Yard3	91	Sunny	Bo	0.4	0	0.3	0	0.3	0	0	0	0	0	0	0	1	1	0	0	1	0	0
Post-Diet Change 2019	8/17/2020	14:00	3	41	Lisa	Both	DR3/Yard3	91	Sunny	George	0.8	0	0.1	0	0.1	0	0	0	0	0	0	0	1	1	0	0	1	0	0
Post-Diet Change 2019	8/18/2020	15:00	4	42	Lisa	Both	DR3/Yard3	90	Sunny	Bakari	0.7	0.1	0.1	0	0.1	0	0	0	0	0	0	0	1	0.9	0.1	0	1	0	0
Post-Diet Change 2019	8/18/2020	15:00	4	42	Lisa	Both	DR3/Yard3	90	Sunny	Bo	0.3	0.1	0.3	0	0.3	0	0	0	0	0	0	0	1	0.8	0.2	0	1	0	0
Post-Diet Change 2019	8/18/2020	15:00	4	42	Lisa	Both	DR3/Yard3	90	Sunny	George	0.8	0	0.1	0	0.1	0	0	0	0	0	0	0	1	1	0	0	1	0	0
Post-Diet Change 2019	8/18/2020	15:30	4	42	Lisa	Both	DR3/Yard3	90	Sunny	Bakari	0.3	0	0.1	0	0.3	0	0	0	0	0	0	0.3	1	0.9	0	0.1	1	0	0
Post-Diet Change 2019	8/18/2020	15:30	4	42	Lisa	Both	DR3/Yard3	90	Sunny	Bo	0.7	0	0.1	0	0.1	0	0	0	0	0	0	0.1	1	0.9	0	0.1	1	0	0
Post-Diet Change 2019	8/18/2020	15:30	4	42	Lisa	Both	DR3/Yard3	90	Sunny	George	0.4	0.1	0.2	0	0.2	0	0	0	0	0	0	0.1	1	0.8	0.1	0.1	1	0	0
Post-Diet Change 2019	8/19/2020	11:00	2	43	HG	Yes	DR3/Yard3	77	Sunny	Bakari	0.5	0.1	0.4	0	0	0	0	0	0	0	0	0	1	0.9	0.1	0	1	0	0
Post-Diet Change 2019	8/19/2020	11:00	2	43	HG	Yes	DR3/Yard3	77	Sunny	Bo	0.3	0.1	0.6	0	0	0	0	0	0	0	0	0	1	0.8	0.2	0	1	0	0
Post-Diet Change 2019	8/19/2020	11:00	2	43	HG	Yes	DR3/Yard3	77	Sunny	George	0.3	0.1	0.6	0	0	0	0	0	0	0	0	0	1	0.9	0.1	0	1	0	0
Post-Diet Change 2019	8/19/2020	11:30	2	43	HG	Yes	DR3/Yard3	79	Sunny	Bakari	0.4	0.2	0.2	0	0.2	0	0	0	0	0	0	0	1	0.8	0.2	0	1	0	0
Post-Diet Change 2019	8/19/2020	11:30	2	43	HG	Yes	DR3/Yard3	79	Sunny	Bo	0	0	0.1	0	0	0	0	0	0	0	0	0.9	1	1	0	0	1	0	0
Post-Diet Change 2019	8/19/2020	11:30	2	43	HG	Yes	DR3/Yard3	79	Sunny	George	0.3	0	0.7	0	0	0	0	0	0	0	0	0	1	1	0	0	1	0	0
Post-Diet Change 2019	8/20/2020	9:30	1	44	KL	No	Yard3	75	Sunny	Bakari	0	0.1	0.9	0	0	0	0	0	0	0	0	0	1	0.6	0.4	0	1	0	0
Post-Diet Change 2019	8/20/2020	9:30	1	44	KL	No	Yard3	75	Sunny	Bo	0.3	0.1	0.6	0	0	0	0	0	0	0	0	0	1	0.8	0.2	0	1	0	0
Post-Diet Change 2019	8/20/2020	9:30	1	44	KL	No	Yard3	75	Sunny	George	0	0.1	0.9	0	0	0	0	0	0	0	0	0	1	0.6	0.4	0	1	0	0
Post-Diet Change 2019	8/20/2020	10:00	1	44	KL	No	Yard3	75	Sunny	Bakari	0.5	0.2	0.3	0	0	0	0	0	0	0	0	0	1	0.7	0.3	0	1	0	0	Other behavior was Bo interacting with guests at the window
Post-Diet Change 2019	8/20/2020	10:00	1	44	KL	No	Yard3	75	Sunny	Bo	0.5	0.1	0.2	0	0	0	0	0	0	0	0.2	0	1	0.9	0.1	0	1	0	0	Other behavior was Bo interacting with guests at the window
Post-Diet Change 2019	8/20/2020	10:00	1	44	KL	No	Yard3	75	Sunny	George	0	0.2	0.8	0	0	0	0	0	0	0	0	0	1	0.4	0.6	0	1	0	0	Other behavior was Bo interacting with guests at the window
Post-Diet Change 2019	8/21/2020	9:30	1	45	KL	No	Yard3	79	Sunny	Bakari	0.8	0	0.2	0	0	0	0	0	0	0	0	0	1	0.9	0.1	0	1	0	0
Post-Diet Change 2019	8/21/2020	9:30	1	45	KL	No	Yard3	79	Sunny	Bo	0.3	0	0.7	0	0	0	0	0	0	0	0	0	1	0.8	0.2	0	1	0	0
Post-Diet Change 2019	8/21/2020	9:30	1	45	KL	No	Yard3	79	Sunny	George	0	0.1	0.9	0	0	0	0	0	0	0	0	0	1	0.7	0.3	0	1	0	0
Post-Diet Change 2019	8/21/2020	10:00	1	45	KL	No	Yard3	79	Sunny	Bakari	1	0	0	0	0	0	0	0	0	0	0	0	1	1	0	0	1	0	0
Post-Diet Change 2019	8/21/2020	10:00	1	45	KL	No	Yard3	79	Sunny	Bo	1	0	0	0	0	0	0	0	0	0	0	0	1	1	0	0	1	0	0
Post-Diet Change 2019	8/21/2020	10:00	1	45	KL	No	Yard3	79	Sunny	George	0.6	0.1	0.1	0	0.2	0	0	0	0	0	0	0	1	0.8	0.2	0	1	0	0
Post-Diet Change 2019	8/24/2020	13:30	3	46	Lisa	Both	DR3/Yard3	91	Sunny	Bakari	0.8	0	0.1	0	0.1	0	0	0	0	0	0	0	1	1	0	0	1	0	0
Post-Diet Change 2019	8/24/2020	13:30	3	46	Lisa	Both	DR3/Yard3	91	Sunny	Bo	0.7	0.1	0.1	0	0.1	0	0	0	0	0	0	0	1	0.9	0.1	0	1	0	0
Post-Diet Change 2019	8/24/2020	13:30	3	46	Lisa	Both	DR3/Yard3	91	Sunny	George	0.5	0	0.4	0	0.1	0	0	0	0	0	0	0	1	1	0	0	1	0	0
Post-Diet Change 2019	8/24/2020	14:00	3	46	Lisa	Both	DR3/Yard3	91	Sunny	Bakari	0.8	0	0.1	0	0.1	0	0	0	0	0	0	0	1	1	0	0	1	0	0
Post-Diet Change 2019	8/24/2020	14:00	3	46	Lisa	Both	DR3/Yard3	91	Sunny	Bo	0.3	0.2	0.3	0	0.2	0	0	0	0	0	0	0	1	0.8	0.2	0	1	0	0
Post-Diet Change 2019	8/24/2020	14:00	3	46	Lisa	Both	DR3/Yard3	91	Sunny	George	0.5	0	0.1	0	0.4	0	0	0	0	0	0	0	1	1	0	0	1	0	0	Just spit out
Post-Diet Change 2019	8/25/2020	15:00	4	47	Lisa	Both	DR3/Yard3	93	Sunny	Bakari	0.7	0.1	0	0	0.2	0	0	0	0	0	0	0	1	0.9	0.1	0	1	0	0
Post-Diet Change 2019	8/25/2020	15:00	4	47	Lisa	Both	DR3/Yard3	93	Sunny	Bo	0.4	0.1	0	0	0.5	0	0	0	0	0	0	0	1	0.9	0.1	0	1	0	0
Post-Diet Change 2019	8/25/2020	15:00	4	47	Lisa	Both	DR3/Yard3	93	Sunny	George	0.3	0.2	0.4	0	0.1	0	0	0	0	0	0	0	1	0.8	0.2	0	1	0	0
Post-Diet Change 2019	8/25/2020	15:30	4	47	Lisa	Both	DR3/Yard3	93	Sunny	Bakari	0.9	0	0	0	0.1	0	0	0	0	0	0	0	1	1	0	0	1	0	0
Post-Diet Change 2019	8/25/2020	15:30	4	47	Lisa	Both	DR3/Yard3	93	Sunny	Bo	0.8	0.1	0	0	0	0	0	0	0	0	0.1	0	1	0.9	0.1	0	1	0	0
Post-Diet Change 2019	8/25/2020	15:30	4	47	Lisa	Both	DR3/Yard3	93	Sunny	George	0.4	0.2	0	0	0.3	0	0	0	0.1	0	0	0	1	0.7	0.3	0	1	0	0
Post-Diet Change 2019	8/22/2020	13:32	3	48	RS	Both	DR3/Yard3	91	Sunny	Bakari	1	0	0	0	0	0	0	0	0	0	0	0	1	1	0	0	1	0	0
Post-Diet Change 2019	8/22/2020	13:32	3	48	RS	Both	DR3/Yard3	91	Sunny	Bo	0.8	0.1	0.1	0	0	0	0	0	0	0	0	0	1	0.8	0.2	0	1	0	0
Post-Diet Change 2019	8/22/2020	13:32	3	48	RS	Both	DR3/Yard3	91	Sunny	George	0.9	0	0.1	0	0	0	0	0	0	0	0	0	1	1	0	0	1	0	0
Post-Diet Change 2019	8/22/2020	14:03	3	48	RS	Both	DR3/Yard3	91	Sunny	Bakari	0.5	0	0.2	0	0.3	0	0	0	0	0	0	0	1	1	0	0	1	0	0
Post-Diet Change 2019	8/22/2020	14:03	3	48	RS	Both	DR3/Yard3	91	Sunny	Bo	0.3	0	0.1	0	0.6	0	0	0	0	0	0	0	1	1	0	0	1	0	0
Post-Diet Change 2019	8/22/2020	14:03	3	48	RS	Both	DR3/Yard3	91	Sunny	George	1	0	0	0	0	0	0	0	0	0	0	0	1	1	0	0	1	0	0
Post-Diet Change 2019	8/26/2020	11:02	2	49	RS	Both	DR3/Yard3	88	PartlyCloudy	Bakari	0.6	0	0.3	0	0.1	0	0	0	0	0	0	0	1	0.9	0.1	0	1	0	0
Post-Diet Change 2019	8/26/2020	11:02	2	49	RS	Both	DR3/Yard3	88	PartlyCloudy	Bo	0.3	0	0.3	0	0.4	0	0	0	0	0	0	0	1	1	0	0	1	0	0
Post-Diet Change 2019	8/26/2020	11:02	2	49	RS	Both	DR3/Yard3	88	PartlyCloudy	George	0.3	0	0.5	0.1	0.1	0	0	0	0	0	0	0	1	1	0	0	1	0	0
Post-Diet Change 2019	8/26/2020	11:32	2	49	RS	Both	DR3/Yard3	88	PartlyCloudy	Bakari	0.8	0	0.1	0	0.1	0	0	0	0	0	0	0	1	0.9	0.1	0	1	0	0
Post-Diet Change 2019	8/26/2020	11:32	2	49	RS	Both	DR3/Yard3	88	PartlyCloudy	Bo	0.8	0	0	0	0.2	0	0	0	0	0	0	0	1	1	0	0	1	0	0
Post-Diet Change 2019	8/26/2020	11:32	2	49	RS	Both	DR3/Yard3	88	PartlyCloudy	George	0.2	0.1	0.6	0	0.1	0	0	0	0	0	0	0	1	0.8	0.2	0	1	0	0
Post-Diet Change 2019	8/27/2020	15:00	4	50	HG	Both	DR3/Yard3	91	PartlyCloudy	Bakari	0.9	0	0	0	0.1	0	0	0	0	0	0	0	1	1	0	0	1	0	0	Thunder in distance
Post-Diet Change 2019	8/27/2020	15:00	4	50	HG	Both	DR3/Yard3	91	PartlyCloudy	Bo	0	0.1	0.1	0	0.6	0	0	0	0	0	0	0.2	1	0.9	0.1	0	1	0	0	Thunder in distance
Post-Diet Change 2019	8/27/2020	15:00	4	50	HG	Both	DR3/Yard3	91	PartlyCloudy	George	0.4	0	0	0.1	0.5	0	0	0	0	0	0	0	1	1	0	0	1	0	0	Thunder in distance
Post-Diet Change 2019	8/27/2020	15:30	4	50	HG	Both	DR3/Yard3	91	PartlyCloudy	Bakari	0.8	0	0.1	0	0	0	0	0	0	0	0	0.1	1	1	0	0	1	0	0	Storm came in with thunder, lightning and heavy rain during second half of observation. Temperature dropped from 91 to 70 degrees F by the end of the observation period.
Post-Diet Change 2019	8/27/2020	15:30	4	50	HG	Both	DR3/Yard3	91	PartlyCloudy	Bo	0.3	0.2	0	0	0.3	0	0	0	0	0	0	0.2	1	0.8	0.2	0	1	0	0	Picking hair from middle of the back of his head.
Post-Diet Change 2019	8/27/2020	15:30	4	50	HG	Both	DR3/Yard3	91	PartlyCloudy	George	0.6	0.1	0.2	0.1	0	0	0	0	0	0	0	0	1	1	0	0	1	0	0	Observed 3 separate bouts of George shaking his hands and head (side-to-side). The bouts were very short ~ >5seconds and the movements were quick and small. One of the bouts he had just yawned. Performed all bouts while in an inactive state. I was unable to film the behavior.
Post-Diet Change 2019	8/28/2020	9:25	1	51	RS	Outside	Yard4	82	Sunny	Bakari	0.2	0	0.7	0	0	0	0	0	0	0	0	0.1	1	0.7	0.2	0.1	1	0	0
Post-Diet Change 2019	8/28/2020	9:25	1	51	RS	Outside	Yard4	82	Sunny	Bo	0.2	0	0.8	0	0	0	0	0	0	0	0	0	1	1	0	0	1	0	0
Post-Diet Change 2019	8/28/2020	9:25	1	51	RS	Outside	Yard4	82	Sunny	George	0	0	0.7	0	0	0	0	0	0	0	0	0.3	1	0.6	0.1	0.3	1	0	0
Post-Diet Change 2019	8/28/2020	9:57	1	51	RS	Outside	Yard4	82	Sunny	Bakari	0.7	0.1	0	0	0.2	0	0	0	0	0	0	0	1	0.9	0.1	0	1	0	0
Post-Diet Change 2019	8/28/2020	9:57	1	51	RS	Outside	Yard4	82	Sunny	Bo	0.8	0	0.2	0	0	0	0	0	0	0	0	0	1	1	0	0	1	0	0
Post-Diet Change 2019	8/28/2020	9:57	1	51	RS	Outside	Yard4	82	Sunny	George	0.5	0.1	0.3	0	0.1	0	0	0	0	0	0	0	1	0.8	0.2	0	1	0	0
Post-Diet Change 2019	8/30/2020	15:00	4	52	HG	Both	DR3/Yard3	91	Sunny	Bakari	0.5	0.1	0.3	0	0.1	0	0	0	0	0	0	0	1	0.9	0.1	0	1	0	0	George and Bakari frequently picking and eating/ using their mouth to manipulate pulled hair strands
Post-Diet Change 2019	8/30/2020	15:00	4	52	HG	Both	DR3/Yard3	91	Sunny	Bo	0.5	0.1	0.1	0	0.1	0	0	0	0	0	0	0.2	1	0.8	0.2	0	1	0	0
Post-Diet Change 2019	8/30/2020	15:00	4	52	HG	Both	DR3/Yard3	91	Sunny	George	0.4	0.2	0.3	0	0.1	0	0	0	0	0	0	0	1	0.7	0.3	0	1	0	0	George and Bakari frequently picking and eating/ using their mouth to manipulate pulled hair strands
Post-Diet Change 2019	8/30/2020	15:30	4	52	HG	Both	DR3/Yard3	93	Sunny	Bakari	0.4	0.1	0	0	0.5	0	0	0	0	0	0	0	1	0.9	0.1	0	1	0	0	George and Bakari both holding onto Right ear
Post-Diet Change 2019	8/30/2020	15:30	4	52	HG	Both	DR3/Yard3	93	Sunny	Bo	0.5	0.2	0.2	0	0.1	0	0	0	0	0	0	0	1	0.8	0.2	0	1	0	0
Post-Diet Change 2019	8/30/2020	15:30	4	52	HG	Both	DR3/Yard3	93	Sunny	George	0.7	0.1	0	0	0.2	0	0	0	0	0	0	0	1	0.9	0.1	0	1	0	0	George and Bakari both holding onto Right ear
Post-Diet Change 2019	8/31/2020	13:30	3	53	Lisa	Both	DR3/Yard3	93	Sunny	Bakari	0.5	0.1	0.3	0	0.1	0	0	0	0	0	0	0	1	0.8	0.2	0	1	0	0
Post-Diet Change 2019	8/31/2020	13:30	3	53	Lisa	Both	DR3/Yard3	93	Sunny	Bo	0.3	0.1	0.5	0	0.1	0	0	0	0	0	0	0	1	0.7	0.3	0	1	0	0	Charged at glass at guest, then chest beat and pound on structure, then pounded glass at me
Post-Diet Change 2019	8/31/2020	13:30	3	53	Lisa	Both	DR3/Yard3	93	Sunny	George	0.5	0	0.4	0.1	0	0	0	0	0	0	0	0	1	1	0	0	1	0	0	Bo or George was vocalizing
Post-Diet Change 2019	8/31/2020	14:00	3	53	Lisa	Both	DR3/Yard3	93	Sunny	Bakari	1	0	0	0	0	0	0	0	0	0	0	0	1	1	0	0	1	0	0
Post-Diet Change 2019	8/31/2020	14:00	3	53	Lisa	Both	DR3/Yard3	93	Sunny	Bo	0.6	0.1	0.2	0	0.1	0	0	0	0	0	0	0	1	0.9	0.1	0	1	0	0
Post-Diet Change 2019	8/31/2020	14:00	3	53	Lisa	Both	DR3/Yard3	93	Sunny	George	0.5	0	0.4	0	0.1	0	0	0	0	0	0	0	1	1	0	0	1	0	0
Post-Diet Change 2019	9/1/2020	14:55	3	54	Lisa	Both	DR4/Yard4	77	PartlyCloudy	Bakari	0.4	0	0.3	0	0.1	0	0	0	0.1	0	0	0.1	1	0.8	0.1	0.1	1	0	0
Post-Diet Change 2019	9/1/2020	14:55	3	54	Lisa	Both	DR4/Yard4	77	PartlyCloudy	Bo	0.5	0.1	0.3	0	0	0	0	0	0.1	0	0	0	1	0.8	0.2	0	1	0	0
Post-Diet Change 2019	9/1/2020	14:55	3	54	Lisa	Both	DR4/Yard4	77	PartlyCloudy	George	0.4	0.2	0.2	0	0.2	0	0	0	0	0	0	0	1	0.8	0.2	0	1	0	0
Post-Diet Change 2019	9/1/2020	15:25	4	54	Lisa	Both	DR4/Yard4	79	PartlyCloudy	Bakari	0.6	0.1	0.1	0	0	0	0	0	0.1	0	0	0.1	1	0.7	0.2	0.1	1	0	0
Post-Diet Change 2019	9/1/2020	15:25	4	54	Lisa	Both	DR4/Yard4	79	PartlyCloudy	Bo	0.5	0.3	0.2	0	0	0	0	0	0	0	0	0	1	0.7	0.3	0	1	0	0
Post-Diet Change 2019	9/1/2020	15:25	4	54	Lisa	Both	DR4/Yard4	79	PartlyCloudy	George	0.4	0.1	0.1	0	0.2	0	0	0	0.1	0	0	0.1	1	0.8	0.1	0.1	1	0	0
Post-Diet Change 2019	9/3/2020	11:00	2	55	KL	Outside	Yard3	79	Sunny	Bakari	0.9	0	0	0.1	0	0	0	0	0	0	0	0	1	1	0	0	1	0	0
Post-Diet Change 2019	9/3/2020	11:00	2	55	KL	Outside	Yard3	79	Sunny	Bo	0.8	0.1	0	0.1	0	0	0	0	0	0	0	0	1	0.9	0.1	0	1	0	0
Post-Diet Change 2019	9/3/2020	11:00	2	55	KL	Outside	Yard3	79	Sunny	George	0.5	0.2	0.2	0	0.1	0	0	0	0	0	0	0	1	0.7	0.3	0	1	0	0
Post-Diet Change 2019	9/3/2020	11:30	2	55	KL	Outside	Yard3	81	Sunny	Bakari	0.8	0.2	0	0	0	0	0	0	0	0	0	0	1	0.8	0.2	0	1	0	0
Post-Diet Change 2019	9/3/2020	11:30	2	55	KL	Outside	Yard3	81	Sunny	Bo	0.7	0.2	0	0	0.1	0	0	0	0	0	0	0	1	0.8	0.2	0	1	0	0
Post-Diet Change 2019	9/3/2020	11:30	2	55	KL	Outside	Yard3	81	Sunny	George	0.7	0.1	0	0	0.2	0	0	0	0	0	0	0	1	0.9	0.1	0	1	0	0
Post-Diet Change 2019	9/2/2020	10:57	1	56	RS	Both	DR3/Yard3	76	PartlyCloudy	Bakari	1	0	0	0	0	0	0	0	0	0	0	0	1	1	0	0	1	0	0
Post-Diet Change 2019	9/2/2020	10:57	1	56	RS	Both	DR3/Yard3	76	PartlyCloudy	Bo	0.9	0	0	0	0.1	0	0	0	0	0	0	0	1	1	0	0	1	0	0
Post-Diet Change 2019	9/2/2020	10:57	1	56	RS	Both	DR3/Yard3	76	PartlyCloudy	George	0.5	0	0.4	0	0.1	0	0	0	0	0	0	0	1	1	0	0	1	0	0
Post-Diet Change 2019	9/2/2020	11:28	2	56	RS	Both	DR3/Yard3	76	PartlyCloudy	Bakari	0.7	0	0.2	0	0.1	0	0	0	0	0	0	0	1	1	0	0	1	0	0
Post-Diet Change 2019	9/2/2020	11:28	2	56	RS	Both	DR3/Yard3	76	PartlyCloudy	Bo	0.3	0	0.5	0	0.2	0	0	0	0	0	0	0	1	1	0	0	1	0	0
Post-Diet Change 2019	9/2/2020	11:28	2	56	RS	Both	DR3/Yard3	76	PartlyCloudy	George	0.4	0.1	0.5	0	0	0	0	0	0	0	0	0	1	0.9	0.1	0	1	0	0
Post-Diet Change 2019	9/4/2020	11:03	2	57	Laura	Both	DR3/Yard3	82	Sunny	Bakari	0.7	0.1	0	0	0.1	0.1	0	0	0	0	0	0	1	0.9	0.1	0	1	0	0	Saw Bakari R and R one time, very subtle. Saw regurg in his mouth and saw him lick if off his hand
Post-Diet Change 2019	9/4/2020	11:03	2	57	Laura	Both	DR3/Yard3	82	Sunny	Bo	1	0	0	0	0	0	0	0	0	0	0	0	1	1	0	0	1	0	0
Post-Diet Change 2019	9/4/2020	11:03	2	57	Laura	Both	DR3/Yard3	82	Sunny	George	0.3	0	0.4	0	0.3	0	0	0	0	0	0	0	1	1	0	0	1	0	0
Post-Diet Change 2019	9/4/2020	11:36	2	57	Laura	Both	DR3/Yard3	82	Sunny	Bakari	0.5	0	0.3	0	0.2	0	0	0	0	0	0	0	1	0.9	0.1	0	1	3	0	Bakari R and R 3 times outside of first scan. Very subtle, looks like he's burping.
Post-Diet Change 2019	9/4/2020	11:36	2	57	Laura	Both	DR3/Yard3	82	Sunny	Bo	0.9	0	0	0	0.1	0	0	0	0	0	0	0	1	1	0	0	1	0	0
Post-Diet Change 2019	9/4/2020	11:36	2	57	Laura	Both	DR3/Yard3	82	Sunny	George	0.9	0	0	0	0.1	0	0	0	0	0	0	0	1	1	0	0	1	0	0
Post-Diet Change 2019	9/6/2020	13:30	3	58	HG	Both	DR3/Yard3	90	Sunny	Bakari	0.7	0	0.1	0	0.2	0	0	0	0	0	0	0	1	1	0	0	1	0	0
Post-Diet Change 2019	9/6/2020	13:30	3	58	HG	Both	DR3/Yard3	90	Sunny	Bo	0.3	0.1	0.3	0	0.1	0	0	0	0.1	0	0	0.1	1	0.9	0.1	0	1	0	0	Tight-lipped, quadrapedal standing posturing towards George (Bo charged in past George just prior to the beep)
Post-Diet Change 2019	9/6/2020	13:30	3	58	HG	Both	DR3/Yard3	90	Sunny	George	0.6	0	0.2	0	0.2	0	0	0	0	0	0	0	1	1	0	0	1	0	0
Post-Diet Change 2019	9/6/2020	14:00	3	58	HG	Both	DR3/Yard3	91	Sunny	Bakari	0.9	0	0	0	0.1	0	0	0	0	0	0	0	1	1	0	0	1	0	0
Post-Diet Change 2019	9/6/2020	14:00	3	58	HG	Both	DR3/Yard3	91	Sunny	Bo	0.6	0	0.3	0	0.1	0	0	0	0	0	0	0	1	1	0	0	1	0	0
Post-Diet Change 2019	9/6/2020	14:00	3	58	HG	Both	DR3/Yard3	91	Sunny	George	0.3	0	0.1	0	0	0	0	0	0	0	0	0.6	1	1	0	0	1	0	0
Post-Diet Change 2019	9/7/2020	13:30	3	59	Lisa	Both	DR3/Yard3	90	Sunny	Bakari	0.4	0.2	0.3	0	0.1	0	0	0	0	0	0	0	1	0.7	0.3	0	1	0	0
Post-Diet Change 2019	9/7/2020	13:30	3	59	Lisa	Both	DR3/Yard3	90	Sunny	Bo	0.2	0.1	0.6	0	0.1	0	0	0	0	0	0	0	1	0.8	0.2	0	1	0	0
Post-Diet Change 2019	9/7/2020	13:30	3	59	Lisa	Both	DR3/Yard3	90	Sunny	George	0.2	0	0.7	0	0.1	0	0	0	0	0	0	0	1	0.9	0.1	0	1	0	0
Post-Diet Change 2019	9/7/2020	14:00	3	59	Lisa	Both	DR3/Yard3	91	Sunny	Bakari	0.8	0	0	0	0.2	0	0	0	0	0	0	0	1	1	0	0	1	0	0	At Scan 3 a guest bumped the fire alarm and the gorillas reacted
Post-Diet Change 2019	9/7/2020	14:00	3	59	Lisa	Both	DR3/Yard3	91	Sunny	Bo	0.4	0	0.5	0	0.1	0	0	0	0	0	0	0	1	0.9	0.1	0	1	0	0	At Scan 3 a guest bumped the fire alarm and the gorillas reacted
Post-Diet Change 2019	9/7/2020	14:00	3	59	Lisa	Both	DR3/Yard3	91	Sunny	George	0.7	0.1	0	0	0.2	0	0	0	0	0	0	0	1	0.9	0.1	0	1	0	0	At Scan 3 a guest bumped the fire alarm and the gorillas reacted
Post-Diet Change 2019	9/5/2020	9:32	1	60	Laura	Both	DR3/Yard3	79	Sunny	Bakari	0.6	0	0.4	0	0	0	0	0	0	0	0	0	1	0.9	0.1	0	1	0	0
Post-Diet Change 2019	9/5/2020	9:32	1	60	Laura	Both	DR3/Yard3	79	Sunny	Bo	0.2	0	0.8	0	0	0	0	0	0	0	0	0	1	1	0	0	1	0	0
Post-Diet Change 2019	9/5/2020	9:32	1	60	Laura	Both	DR3/Yard3	79	Sunny	George	0.2	0	0.8	0	0	0	0	0	0	0	0	0	1	0.9	0.1	0	1	0	0
Post-Diet Change 2019	9/5/2020	10:03	1	60	Laura	Both	DR3/Yard3	79	Sunny	Bakari	0.9	0	0.1	0	0	0	0	0	0	0	0	0	1	0.9	0.1	0	1	0	0
Post-Diet Change 2019	9/5/2020	10:03	1	60	Laura	Both	DR3/Yard3	79	Sunny	Bo	0.7	0	0.3	0	0	0	0	0	0	0	0	0	1	0.9	0.1	0	1	0	0
Post-Diet Change 2019	9/5/2020	10:03	1	60	Laura	Both	DR3/Yard3	79	Sunny	George	0.4	0	0.3	0	0.3	0	0	0	0	0	0	0	1	0.9	0.1	0	1	0	0
Post-Diet Change 2019	9/8/2020	15:00	4	61	Lisa	Both	DR3/Yard3	90	PartlyCloudy	Bakari	0.8	0	0	0	0.1	0	0	0	0	0	0	0.1	1	1	0	0	1	0	0
Post-Diet Change 2019	9/8/2020	15:00	4	61	Lisa	Both	DR3/Yard3	90	PartlyCloudy	Bo	0.4	0.2	0	0	0.4	0	0	0	0	0	0	0	1	0.8	0.2	0	1	0	0
Post-Diet Change 2019	9/8/2020	15:00	4	61	Lisa	Both	DR3/Yard3	90	PartlyCloudy	George	0.7	0	0.2	0	0.1	0	0	0	0	0	0	0	1	1	0	0	1	0	0
Post-Diet Change 2019	9/9/2020	15:30	4	61	Lisa	Both	DR3/DR4/Yard4	54	Rain	Bakari	0.1	0.1	0.8	0	0	0	0	0	0	0	0	0	1	0.8	0.2	0	1	0	0	Made up from 9/8/20
Post-Diet Change 2019	9/9/2020	15:30	4	61	Lisa	Both	DR3/DR4/Yard4	54	Rain	Bo	0.6	0	0.2	0	0	0	0	0	0	0	0	0.2	1	0.8	0.2	0	1	0	0
Post-Diet Change 2019	9/9/2020	15:30	4	61	Lisa	Both	DR3/DR4/Yard4	54	Rain	George	0.2	0	0.8	0	0	0	0	0	0	0	0	0	1	1	0	0	1	0	0
Post-Diet Change 2019	9/9/2020	11:00	2	62	RS	Both	DR3/Yard3	53	Rain	Bakari	0.6	0	0.4	0	0	0	0	0	0	0	0	0	1	1	0	0	1	0	0
Post-Diet Change 2019	9/9/2020	11:00	2	62	RS	Both	DR3/Yard3	53	Rain	Bo	1	0	0	0	0	0	0	0	0	0	0	0	1	1	0	0	1	0	0
Post-Diet Change 2019	9/9/2020	11:00	2	62	RS	Both	DR3/Yard3	53	Rain	George	0.2	0	0.3	0	0.5	0	0	0	0	0	0	0	1	1	0	0	1	0	0
Post-Diet Change 2019	9/9/2020	11:30	2	62	RS	Both	DR3/Yard3	53	Rain	Bakari	0.9	0	0.1	0	0	0	0	0	0	0	0	0	1	1	0	0	1	0	0
Post-Diet Change 2019	9/9/2020	11:30	2	62	RS	Both	DR3/Yard3	53	Rain	Bo	0.5	0	0.3	0	0	0	0	0.1	0	0	0.1	0	1	0.9	0.1	0	1	0	0	Other was urinate
Post-Diet Change 2019	9/9/2020	11:30	2	62	RS	Both	DR3/Yard3	53	Rain	George	0.4	0	0.4	0	0.1	0	0	0.1	0	0	0	0	1	1	0	0	1	0	0
Post-Diet Change 2019	9/10/2020	10:55	1	63	KL	Both	DR3/Yard3	52	Overcast	Bakari	0.1	0.2	0.7	0	0	0	0	0	0	0	0	0	1	0.6	0.4	0	1	0	0
Post-Diet Change 2019	9/10/2020	10:55	1	63	KL	Both	DR3/Yard3	52	Overcast	Bo	0.5	0	0.5	0	0	0	0	0	0	0	0	0	1	1	0	0	1	0	0
Post-Diet Change 2019	9/10/2020	10:55	1	63	KL	Both	DR3/Yard3	52	Overcast	George	0.4	0.1	0.4	0	0.1	0	0	0	0	0	0	0	1	0.9	0.1	0	1	0	0
Post-Diet Change 2019	9/10/2020	11:30	2	63	KL	Both	DR3/Yard3	52	Overcast	Bakari	0.2	0.1	0.1	0	0.6	0	0	0	0	0	0	0	1	0.9	0.1	0	1	0	0
Post-Diet Change 2019	9/10/2020	11:30	2	63	KL	Both	DR3/Yard3	52	Overcast	Bo	0.7	0	0	0	0.2	0	0	0	0	0.1	0	0	1	0.9	0.1	0	1	0	0	Bo displaced Bakari
Post-Diet Change 2019	9/10/2020	11:30	2	63	KL	Both	DR3/Yard3	52	Overcast	George	0.6	0.1	0	0	0.3	0	0	0	0	0	0	0	1	0.9	0.1	0	1	0	0
Post-Diet Change 2019	9/11/2020	11:00	2	64	Laura	Both	DR3/Yard3	57	Overcast	Bakari	0.1	0.1	0.8	0	0	0	0	0	0	0	0	0	1	0.9	0.1	0	1	0	0
Post-Diet Change 2019	9/11/2020	11:00	2	64	Laura	Both	DR3/Yard3	57	Overcast	Bo	0.2	0	0.8	0	0	0	0	0	0	0	0	0	1	1	0	0	1	0	0
Post-Diet Change 2019	9/11/2020	11:00	2	64	Laura	Both	DR3/Yard3	57	Overcast	George	0.1	0	0.7	0	0.2	0	0	0	0	0	0	0	1	1	0	0	1	0	0
Post-Diet Change 2019	9/11/2020	11:30	2	64	Laura	Both	DR3/Yard3	57	Overcast	Bakari	0	0.3	0.7	0	0	0	0	0	0	0	0	0	1	0.6	0.4	0	1	0	0
Post-Diet Change 2019	9/11/2020	11:30	2	64	Laura	Both	DR3/Yard3	57	Overcast	Bo	0.6	0.1	0.1	0	0.2	0	0	0	0	0	0	0	1	0.9	0.1	0	1	0	0
Post-Diet Change 2019	9/11/2020	11:30	2	64	Laura	Both	DR3/Yard3	57	Overcast	George	0	0.5	0.2	0	0.3	0	0	0	0	0	0	0	1	0.6	0.4	0	1	0	0
Post-Diet Change 2019	9/13/2020	13:33	3	65	HG	Both	DR3/Yard3	81	PartlyCloudy	Bakari	0.7	0.2	0.1	0	0	0	0	0	0	0	0	0	1	0.8	0.2	0	1	0	0
Post-Diet Change 2019	9/13/2020	13:33	3	65	HG	Both	DR3/Yard3	81	PartlyCloudy	Bo	0.2	0	0.5	0	0.1	0	0	0	0	0	0	0.2	1	1	0	0	1	0	0
Post-Diet Change 2019	9/13/2020	13:33	3	65	HG	Both	DR3/Yard3	81	PartlyCloudy	George	0.4	0.1	0.5	0	0	0	0	0	0	0	0	0	1	0.9	0.1	0	1	0	0
Post-Diet Change 2019	9/13/2020	14:03	3	65	HG	Both	DR3/Yard3	81	PartlyCloudy	Bakari	0.9	0	0	0	0.1	0	0	0	0	0	0	0	1	1	0	0	1	0	0
Post-Diet Change 2019	9/13/2020	14:03	3	65	HG	Both	DR3/Yard3	81	PartlyCloudy	Bo	0.4	0.2	0.2	0	0.2	0	0	0	0	0	0	0	1	0.8	0.2	0	1	0	0
Post-Diet Change 2019	9/13/2020	14:03	3	65	HG	Both	DR3/Yard3	81	PartlyCloudy	George	0.5	0.2	0	0	0.1	0	0	0	0	0	0	0.2	1	0.8	0.2	0	1	0	0
Post-Diet Change 2019	9/14/2020	9:30	1	66	HG	Outside	Yard3	64	Overcast	Bakari	0.1	0	0.7	0	0.2	0	0	0	0	0	0	0	1	0.9	0.1	0	1	0	0
Post-Diet Change 2019	9/14/2020	9:30	1	66	HG	Outside	Yard3	64	Overcast	Bo	0.1	0	0.5	0	0.4	0	0	0	0	0	0	0	1	0.9	0.1	0	1	0	0
Post-Diet Change 2019	9/14/2020	9:30	1	66	HG	Outside	Yard3	64	Overcast	George	0	0	1	0	0	0	0	0	0	0	0	0	1	0.8	0.2	0	1	0	0
Post-Diet Change 2019	9/14/2020	10:00	1	66	HG	Outside	Yard3	66	Overcast	Bakari	0.4	0.1	0.1	0	0.4	0	0	0	0	0	0	0	1	0.9	0.1	0	1	0	0
Post-Diet Change 2019	9/14/2020	10:00	1	66	HG	Outside	Yard3	66	Overcast	Bo	0.5	0	0.2	0	0.3	0	0	0	0	0	0	0	1	0.9	0.1	0	1	0	0
Post-Diet Change 2019	9/14/2020	10:00	1	66	HG	Outside	Yard3	66	Overcast	George	0.1	0	0.8	0	0	0	0	0	0	0	0	0.1	1	1	0	0	1	0	0
Post-Diet Change 2019	9/12/2020	9:30	1	67	Laura	Outside	Yard4	63	Overcast	Bakari	0.4	0	0.4	0	0.1	0.1	0	0	0	0	0	0	1	0.9	0.1	0	1	1	0	Small regurge, bright green, licked it off his hand
Post-Diet Change 2019	9/12/2020	9:30	1	67	Laura	Outside	Yard4	63	Overcast	Bo	0.9	0.1	0	0	0	0	0	0	0	0	0	0	1	0.9	0.1	0	1	0	0
Post-Diet Change 2019	9/12/2020	9:30	1	67	Laura	Outside	Yard4	63	Overcast	George	0.2	0	0.8	0	0	0	0	0	0	0	0	0	1	1	0	0	1	0	0
Post-Diet Change 2019	9/12/2020	10:01	1	67	Laura	Outside	Yard4	63	Overcast	Bakari	0.4	0.1	0.4	0	0	0	0	0	0	0	0	0.1	1	0.8	0.1	0.1	1	0	0
Post-Diet Change 2019	9/12/2020	10:01	1	67	Laura	Outside	Yard4	63	Overcast	Bo	0.7	0	0.2	0	0.1	0	0	0	0	0	0	0	1	1	0	0	1	0	0
Post-Diet Change 2019	9/12/2020	10:01	1	67	Laura	Outside	Yard4	63	Overcast	George	0.5	0	0.2	0	0.2	0	0	0	0.1	0	0	0	1	1	0	0	1	0	0	Tight lipped, stiff legged at the beep. Post mock charge just before directed at Bakari.
Post-Diet Change 2019	9/15/2020	9:30	1	68	KL	Outside	Yard4	64	Sunny	Bakari	0.4	0	0.2	0	0.4	0	0	0	0	0	0	0	1	0.9	0.1	0	1	0	0
Post-Diet Change 2019	9/15/2020	9:30	1	68	KL	Outside	Yard4	64	Sunny	Bo	0.7	0.1	0.1	0	0.1	0	0	0	0	0	0	0	1	0.8	0.2	0	1	0	0
Post-Diet Change 2019	9/15/2020	9:30	1	68	KL	Outside	Yard4	64	Sunny	George	0.4	0	0.2	0	0.4	0	0	0	0	0	0	0	1	1	0	0	1	0	0
Post-Diet Change 2019	9/15/2020	10:00	1	68	KL	Outside	Yard4	64	Sunny	Bakari	0.7	0	0	0.1	0.2	0	0	0	0	0	0	0	1	1	0	0	1	0	0
Post-Diet Change 2019	9/15/2020	10:00	1	68	KL	Outside	Yard4	64	Sunny	Bo	0.7	0.1	0	0	0.2	0	0	0	0	0	0	0	1	0.9	0.1	0	1	0	0
Post-Diet Change 2019	9/15/2020	10:00	1	68	KL	Outside	Yard4	64	Sunny	George	0.3	0	0	0	0.7	0	0	0	0	0	0	0	1	1	0	0	1	0	0
Post-Diet Change 2019	9/18/2020	11:00	2	69	Laura	Both	BR3/Yard3	64	Sunny	Bakari	0.4	0.1	0.1	0	0.4	0	0	0	0	0	0	0	1	0.9	0.1	0	1	0	0
Post-Diet Change 2019	9/18/2020	11:00	2	69	Laura	Both	BR3/Yard3	64	Sunny	Bo	0.1	0.1	0.8	0	0	0	0	0	0	0	0	0	1	0.9	0.1	0	1	0	0
Post-Diet Change 2019	9/18/2020	11:00	2	69	Laura	Both	BR3/Yard3	64	Sunny	George	0.2	0	0.8	0	0	0	0	0	0	0	0	0	1	0.9	0.1	0	1	0	0
Post-Diet Change 2019	9/18/2020	11:00	2	69	Laura	Both	BR3/Yard3	64	Sunny	Bakari	0.7	0	0	0	0.3	0	0	0	0	0	0	0	1	1	0	0	1	0	0
Post-Diet Change 2019	9/18/2020	11:00	2	69	Laura	Both	BR3/Yard3	64	Sunny	Bo	0.1	0.1	0.5	0	0.3	0	0	0	0	0	0	0	1	0.9	0.1	0	1	0	0	Bo was plucking his head hair
Post-Diet Change 2019	9/18/2020	11:00	2	69	Laura	Both	BR3/Yard3	64	Sunny	George	0.7	0	0	0	0.3	0	0	0	0	0	0	0	1	1	0	0	1	0	0
Post-Diet Change 2019	9/20/2020	13:31	3	70	HG	Both	BR3/Yard3	75	Sunny	Bakari	0.5	0	0.3	0	0.1	0	0	0	0.1	0	0	0	1	1	0	0	1	0	0	Bakari initiated quadrapedal posturing with tight-lipped towards George (who got into the same posture and facial expression)
Post-Diet Change 2019	9/20/2020	13:31	3	70	HG	Both	BR3/Yard3	75	Sunny	Bo	0.4	0.1	0.3	0	0.1	0	0	0	0	0	0	0.1	1	0.8	0.2	0	1	0	0
Post-Diet Change 2019	9/20/2020	13:31	3	70	HG	Both	BR3/Yard3	75	Sunny	George	0.2	0.1	0.6	0	0	0	0	0	0.1	0	0	0	1	0.8	0.2	0	1	0	0
Post-Diet Change 2019	9/20/2020	14:01	3	70	HG	Both	BR3/Yard3	77	Sunny	Bakari	1	0	0	0	0	0	0	0	0	0	0	0	1	1	0	0	1	0	0
Post-Diet Change 2019	9/20/2020	14:01	3	70	HG	Both	BR3/Yard3	77	Sunny	Bo	0.8	0	0	0	0.2	0	0	0	0	0	0	0	1	1	0	0	1	0	0	Bo picking at scab on left side of head and licking his finger
Post-Diet Change 2019	9/20/2020	14:01	3	70	HG	Both	BR3/Yard3	77	Sunny	George	0.6	0	0.1	0	0.3	0	0	0	0	0	0	0	1	1	0	0	1	0	0
Post-Diet Change 2019	9/21/2020	9:33	1	71	HG	Both	BR3/BR4/Yard3	66	Sunny	Bakari	0	0.1	0.9	0	0	0	0	0	0	0	0	0	1	0.5	0.5	0	1	0	0
Post-Diet Change 2019	9/21/2020	9:33	1	71	HG	Both	BR3/BR4/Yard3	66	Sunny	Bo	0	0	1	0	0	0	0	0	0	0	0	0	1	0.8	0.2	0	1	0	0
Post-Diet Change 2019	9/21/2020	9:33	1	71	HG	Both	BR3/BR4/Yard3	66	Sunny	George	0	0	1	0	0	0	0	0	0	0	0	0	1	0.8	0.2	0	1	0	0
Post-Diet Change 2019	9/21/2020	10:03	1	71	HG	Both	BR3/Yard3	70	Sunny	Bakari	0.6	0	0.3	0	0.1	0	0	0	0	0	0	0	1	1	0	0	1	0	0
Post-Diet Change 2019	9/21/2020	10:03	1	71	HG	Both	BR3/Yard3	70	Sunny	Bo	0.5	0	0.4	0	0.1	0	0	0	0	0	0	0	1	1	0	0	1	0	0
Post-Diet Change 2019	9/21/2020	10:03	1	71	HG	Both	BR3/Yard3	70	Sunny	George	0.1	0	0.9	0	0	0	0	0	0	0	0	0	1	1	0	0	1	0	0
Post-Diet Change 2019	9/19/2020	9:35	1	72	Laura	Outside	Yard3	64	Sunny	Bakari	0	0	1	0	0	0	0	0	0	0	0	0	1	1	0	0	1	0	0
Post-Diet Change 2019	9/19/2020	9:35	1	72	Laura	Outside	Yard3	64	Sunny	Bo	0.1	0	0.9	0	0	0	0	0	0	0	0	0	1	0.9	0.1	0	1	0	0
Post-Diet Change 2019	9/19/2020	9:35	1	72	Laura	Outside	Yard3	64	Sunny	George	0	0	1	0	0	0	0	0	0	0	0	0	1	0.9	0.1	0	1	0	0
Post-Diet Change 2019	9/19/2020	10:07	1	72	Laura	Outside	Yard3	64	Sunny	Bakari	0.6	0	0.3	0	0.1	0	0	0	0	0	0	0	1	0.9	0.1	0	1	0	0
Post-Diet Change 2019	9/19/2020	10:07	1	72	Laura	Outside	Yard3	64	Sunny	Bo	0.3	0.1	0.4	0	0.2	0	0	0	0	0	0	0	1	0.9	0.1	0	1	0	0
Post-Diet Change 2019	9/19/2020	10:07	1	72	Laura	Outside	Yard3	64	Sunny	George	0.4	0.1	0.4	0	0	0	0	0	0.1	0	0	0	1	0.9	0.1	0	1	0	0	Tight lipped, stiff legged at the beep. Post mock charge just before directed at Bakari.
Post-Diet Change 2019	9/22/2020	15:00	4	73	KL	Both	DR3/Yard3	70	Overcast	Bakari	0.5	0.3	0.2	0	0	0	0	0	0	0	0	0	1	0.7	0.3	0	1	0	0
Post-Diet Change 2019	9/22/2020	15:00	4	73	KL	Both	DR3/Yard3	70	Overcast	Bo	0.8	0.1	0.1	0	0	0	0	0	0	0	0	0	1	0.9	0.1	0	1	0	0
Post-Diet Change 2019	9/22/2020	15:00	4	73	KL	Both	DR3/Yard3	70	Overcast	George	0.9	0.1	0	0	0	0	0	0	0	0	0	0	1	0.9	0.1	0	1	0	0
Post-Diet Change 2019	9/22/2020	15:31	4	73	KL	Both	DR3/Yard3	70	Overcast	Bakari	0.6	0	0.1	0	0.3	0	0	0	0	0	0	0	1	1	0	0	1	0	0
Post-Diet Change 2019	9/22/2020	15:31	4	73	KL	Both	DR3/Yard3	70	Overcast	Bo	0.4	0.6	0	0	0	0	0	0	0	0	0	0	1	0.4	0.6	0	1	0	0
Post-Diet Change 2019	9/22/2020	15:31	4	73	KL	Both	DR3/Yard3	70	Overcast	George	0.8	0	0.2	0	0	0	0	0	0	0	0	0	1	1	0	0	1	0	0
Post-Diet Change 2019	9/16/2020	10:59	1	74	RS	Outside	Yard4	81	Sunny	Bakari	0.6	0	0	0	0.4	0	0	0	0	0	0	0	1	1	0	0	1	0	0
Post-Diet Change 2019	9/16/2020	10:59	1	74	RS	Outside	Yard4	81	Sunny	Bo	1	0	0	0	0	0	0	0	0	0	0	0	1	1	0	0	1	0	0
Post-Diet Change 2019	9/16/2020	10:59	1	74	RS	Outside	Yard4	81	Sunny	George	0.9	0	0	0	0.1	0	0	0	0	0	0	0	1	1	0	0	1	0	0
Post-Diet Change 2019	9/16/2020	11:30	2	74	RS	Outside	Yard4	81	Sunny	Bakari	0.4	0.1	0.2	0	0.3	0	0	0	0	0	0	0	1	0.9	0.1	0	1	0	0
Post-Diet Change 2019	9/16/2020	11:30	2	74	RS	Outside	Yard4	81	Sunny	Bo	0.8	0	0	0	0.2	0	0	0	0	0	0	0	1	1	0	0	1	0	0
Post-Diet Change 2019	9/16/2020	11:30	2	74	RS	Outside	Yard4	81	Sunny	George	0.5	0	0.4	0	0.1	0	0	0	0	0	0	0	1	0.8	0.2	0	1	0	0
Post-Diet Change 2019	9/23/2020	14:57	3	75	RS	Both	DR3/Yard3	71	Overcast	Bakari	0.6	0	0.4	0	0	0	0	0	0	0	0	0	1	1	0	0	1	0	0
Post-Diet Change 2019	9/23/2020	14:57	3	75	RS	Both	DR3/Yard3	71	Overcast	Bo	0.3	0	0.2	0	0.5	0	0	0	0	0	0	0	1	1	0	0	1	0	0
Post-Diet Change 2019	9/23/2020	14:57	3	75	RS	Both	DR3/Yard3	71	Overcast	George	0.7	0	0.2	0	0.1	0	0	0	0	0	0	0	1	1	0	0	1	0	0
Post-Diet Change 2019	9/23/2020	15:27	4	75	RS	Both	DR3/Yard3	71	Overcast	Bakari	1	0	0	0	0	0	0	0	0	0	0	0	1	1	0	0	1	0	0
Post-Diet Change 2019	9/23/2020	15:27	4	75	RS	Both	DR3/Yard3	71	Overcast	Bo	0.7	0	0	0	0.3	0	0	0	0	0	0	0	1	1	0	0	1	0	0
Post-Diet Change 2019	9/23/2020	15:27	4	75	RS	Both	DR3/Yard3	71	Overcast	George	0.9	0	0	0	0.1	0	0	0	0	0	0	0	1	1	0	0	1	0	0
Post-Diet Change 2019	9/24/2020	14:59	3	76	RS	Both	DR3/Yard3	82	Sunny	Bakari	0.5	0.1	0.2	0	0.2	0	0	0	0	0	0	0	1	0.9	0.1	0	1	0	0
Post-Diet Change 2019	9/24/2020	14:59	3	76	RS	Both	DR3/Yard3	82	Sunny	Bo	0.7	0	0.1	0	0.2	0	0	0	0	0	0	0	1	1	0	0	1	0	0
Post-Diet Change 2019	9/24/2020	14:59	3	76	RS	Both	DR3/Yard3	82	Sunny	George	0.8	0	0	0	0.2	0	0	0	0	0	0	0	1	1	0	0	1	0	0
Post-Diet Change 2019	9/24/2020	15:30	4	76	RS	Both	DR3/Yard3	82	Sunny	Bakari	0.6	0	0	0	0.4	0	0	0	0	0	0	0	1	1	0	0	1	0	0
Post-Diet Change 2019	9/24/2020	15:30	4	76	RS	Both	DR3/Yard3	82	Sunny	Bo	0.2	0.2	0.2	0	0.3	0	0	0	0	0	0.1	0	1	0.8	0.2	0	1	0	0
Post-Diet Change 2019	9/24/2020	15:30	4	76	RS	Both	DR3/Yard3	82	Sunny	George	0.4	0.2	0.2	0	0.2	0	0	0	0	0	0	0	1	0.8	0.2	0	1	0	0
Post-Diet Change 2019	9/25/2020	13:34	3	77	Laura	Both	DR3/Yard3	82	Sunny	Bakari	0.5	0.1	0.2	0	0.2	0	0	0	0	0	0	0	1	0.8	0.2	0	1	0	0
Post-Diet Change 2019	9/25/2020	13:34	3	77	Laura	Both	DR3/Yard3	82	Sunny	Bo	0.7	0	0.1	0	0.2	0	0	0	0	0	0	0	1	1	0	0	1	0	0
Post-Diet Change 2019	9/25/2020	13:34	3	77	Laura	Both	DR3/Yard3	82	Sunny	George	0.6	0	0.2	0	0.1	0	0	0	0	0	0	0.1	1	0.9	0	0	1	0	0
Post-Diet Change 2019	9/25/2020	14:05	3	77	Laura	Both	DR3/Yard3	82	Sunny	Bakari	0	0	0.8	0	0.2	0	0	0	0	0	0	0	1	1	0	0	1	0	0
Post-Diet Change 2019	9/25/2020	14:05	3	77	Laura	Both	DR3/Yard3	82	Sunny	Bo	0	0	0.1	0	0.9	0	0	0	0	0	0	0	1	1	0	0	1	0	0	Plucking and consuming his hair from head and wrist
Post-Diet Change 2019	9/25/2020	14:05	3	77	Laura	Both	DR3/Yard3	82	Sunny	George	0.8	0	0	0	0.2	0	0	0	0	0	0	0	1	1	0	0	1	0	0
Post-Diet Change 2019	9/26/2020	13:26	3	78	Laura	Both	DR3/Yard3	82	Sunny	Bakari	0.5	0.1	0	0	0.4	0	0	0	0	0	0	0	1	0.9	0.1	0	1	0	0
Post-Diet Change 2019	9/26/2020	13:26	3	78	Laura	Both	DR3/Yard3	82	Sunny	Bo	0.6	0.3	0	0	0.1	0	0	0	0	0	0	0	1	0.8	0.2	0	1	0	0
Post-Diet Change 2019	9/26/2020	13:26	3	78	Laura	Both	DR3/Yard3	82	Sunny	George	0.5	0	0.1	0	0.4	0	0	0	0	0	0	0	1	1	0	0	1	0	0
Post-Diet Change 2019	9/26/2020	13:59	3	78	Laura	Both	DR3/Yard3	82	Sunny	Bakari	0.8	0	0	0	0.2	0	0	0	0	0	0	0	1	1	0	0	1	0	0
Post-Diet Change 2019	9/26/2020	13:59	3	78	Laura	Both	DR3/Yard3	82	Sunny	Bo	0.6	0.1	0.1	0	0.2	0	0	0	0	0	0	0	1	1	0	0	1	0	0
Post-Diet Change 2019	9/26/2020	13:59	3	78	Laura	Both	DR3/Yard3	82	Sunny	George	0.8	0	0	0	0.2	0	0	0	0	0	0	0	1	1	0	0	1	0	0	Bo charged Bakari who stood his ground. No contact.
Post-Diet Change 2019	9/28/2020	15:00	4	79	HG	Both	DR3/Yard3	73	PartlyCloudy	Bakari	0.4	0	0.3	0	0.3	0	0	0	0	0	0	0	1	0.9	0.1	0	1	0	0
Post-Diet Change 2019	9/28/2020	15:00	4	79	HG	Both	DR3/Yard3	73	PartlyCloudy	Bo	0.5	0.2	0.2	0	0.1	0	0	0	0	0	0	0	1	0.8	0.2	0	1	0	0
Post-Diet Change 2019	9/28/2020	15:00	4	79	HG	Both	DR3/Yard3	73	PartlyCloudy	George	0.8	0	0.1	0	0.1	0	0	0	0	0	0	0	1	1	0	0	1	0	0
Post-Diet Change 2019	9/28/2020	15:30	4	79	HG	Both	DR3/Yard3	73	PartlyCloudy	Bakari	0.6	0.1	0	0	0.3	0	0	0	0	0	0	0	1	0.9	0.1	0	1	0	0
Post-Diet Change 2019	9/28/2020	15:30	4	79	HG	Both	DR3/Yard3	73	PartlyCloudy	Bo	0.5	0.3	0.1	0	0.1	0	0	0	0	0	0	0	1	0.6	0.4	0	1	0	0
Post-Diet Change 2019	9/28/2020	15:30	4	79	HG	Both	DR3/Yard3	73	PartlyCloudy	George	1	0	0	0	0	0	0	0	0	0	0	0	1	1	0	0	1	0	0
Post-Diet Change 2019	9/28/2020	9:28	1	80	RS	Outside	Yard3	59	Sunny	Bakari	0	0	1	0	0	0	0	0	0	0	0	0	1	0.7	0.3	0	1	0	0
Post-Diet Change 2019	9/28/2020	9:28	1	80	RS	Outside	Yard3	59	Sunny	Bo	0.1	0	0.9	0	0	0	0	0	0	0	0	0	1	0.8	0.2	0	1	0	0
Post-Diet Change 2019	9/28/2020	9:28	1	80	RS	Outside	Yard3	59	Sunny	George	0	0	1	0	0	0	0	0	0	0	0	0	1	0.8	0.2	0	1	0	0
Post-Diet Change 2019	9/28/2020	9:58	1	80	RS	Outside	Yard3	59	Sunny	Bakari	0.6	0	0.3	0	0.1	0	0	0	0	0	0	0	1	1	0	0	1	0	0
Post-Diet Change 2019	9/28/2020	9:58	1	80	RS	Outside	Yard3	59	Sunny	Bo	0.4	0	0.6	0	0	0	0	0	0	0	0	0	1	0.9	0.1	0	1	0	0
Post-Diet Change 2019	9/28/2020	9:58	1	80	RS	Outside	Yard3	59	Sunny	George	0	0	1	0	0	0	0	0	0	0	0	0	1	0.7	0.3	0	1	0	0
Post-Diet Change 2021	8/16/2021	13:30	3	81	Lisa	Both	DR3/Yard3	88	PartlyCloudy	Bakari	0.6	0	0	0	0.4	0	0	0	0	0	0	0	1	1	0	0	1	0	0
Post-Diet Change 2021	8/16/2021	13:30	3	81	Lisa	Both	DR3/Yard3	88	PartlyCloudy	Bo	0.3	0	0.2	0.1	0.4	0	0	0	0	0	0	0	1	1	0	0	1	0	0
Post-Diet Change 2021	8/16/2021	13:30	3	81	Lisa	Both	DR3/Yard3	88	PartlyCloudy	George	0.9	0	0	0	0.1	0	0	0	0	0	0	0	1	1	0	0	1	0	0
Post-Diet Change 2021	8/16/2021	14:00	3	81	Lisa	Both	DR3/Yard3	88	PartlyCloudy	Bakari	0.7	0	0	0	0.3	0	0	0	0	0	0	0	1	1	0	0	1	0	0
Post-Diet Change 2021	8/16/2021	14:00	3	81	Lisa	Both	DR3/Yard3	88	PartlyCloudy	Bo	0.4	0.1	0	0	0.5	0	0	0	0	0	0	0	1	0.9	0.1	0	1	0	0
Post-Diet Change 2021	8/16/2021	14:00	3	81	Lisa	Both	DR3/Yard3	88	PartlyCloudy	George	1	0	0	0	0	0	0	0	0	0	0	0	1	1	0	0	1	0	0
Post-Diet Change 2021	8/17/2021	11:00	2	82	Lisa	Both	DR3/Yard3	79	PartlyCloudy	Bakari	0.9	0	0.1	0	0	0	0	0	0	0	0	0	1	1	0	0	1	0	0
Post-Diet Change 2021	8/17/2021	11:00	2	82	Lisa	Both	DR3/Yard3	79	Rain	Bo	0.1	0.2	0.2	0	0.3	0	0	0	0	0	0	0.2	1	0.8	0.2	0	1	0	0
Post-Diet Change 2021	8/17/2021	11:00	2	82	Lisa	Both	DR3/Yard3	79	Rain	George	0.6	0.4	0	0	0	0	0	0	0	0	0	0	1	1	0	0	1	0	0
Post-Diet Change 2021	8/17/2021	11:30	2	82	Lisa	Both	DR3/Yard3	81	PartlyCloudy	Bakari	0.8	0	0.2	0	0	0	0	0	0	0	0	0	1	1	0	0	1	0	0
Post-Diet Change 2021	8/17/2021	11:30	2	82	Lisa	Both	DR3/Yard3	81	PartlyCloudy	Bo	0.4	0	0	0	0	0	0	0	0	0	0	0.6	1	1	0	0	1	0	0
Post-Diet Change 2021	8/17/2021	11:30	2	82	Lisa	Both	DR3/Yard3	81	PartlyCloudy	George	0.9	0	0	0	0.1	0	0	0	0	0	0	0	1	1	0	0	1	0	0
Post-Diet Change 2021	8/18/2021	15:00	4	83	RS	Both	DR3/Yard3/DR4	84	Overcast	Bakari	0.2	0	0.7	0	0.1	0	0	0	0	0	0	0	1	1	0	0	1	0	0
Post-Diet Change 2021	8/18/2021	15:00	4	83	RS	Both	DR3/Yard3/DR4	84	Overcast	Bo	0.3	0	0.7	0	0	0	0	0	0	0	0	0	1	0.9	0.1	0	1	0	0
Post-Diet Change 2021	8/18/2021	15:00	4	83	RS	Both	DR3/Yard3/DR4	84	Overcast	George	0.1	0	0.9	0	0	0	0	0	0	0	0	0	1	0.9	0.1	0	1	0	0
Post-Diet Change 2021	8/18/2021	15:33	4	83	RS	Both	DR3/Yard3/DR4	84	Overcast	Bakari	0.9	0	0.1	0	0	0	0	0	0	0	0	0	1	1	0	0	1	0	0
Post-Diet Change 2021	8/18/2021	15:33	4	83	RS	Both	DR3/Yard3/DR4	84	Overcast	Bo	0.1	0	0.9	0	0	0	0	0	0	0	0	0	1	0.8	0.2	0	1	0	0
Post-Diet Change 2021	8/18/2021	15:33	4	83	RS	Both	DR3/Yard3/DR4	84	Overcast	George	0.2	0	0.5	0	0.3	0	0	0	0	0	0	0	1	0.9	0.1	0	1	0	0
Post-Diet Change 2021	8/19/2021	9:25	1	84	HG	Both	DR3/Yard3/DR5	75	Overcast	Bakari	0.3	0	0.3	0	0.4	0	0	0	0	0	0	0	1	0.9	0.1	0	1	0	0
Post-Diet Change 2021	8/19/2021	9:25	1	84	HG	Both	DR3/Yard3/DR6	75	Overcast	Bo	0.4	0	0.1	0	0.5	0	0	0	0	0	0	0	1	1	0	0	1	0	0
Post-Diet Change 2021	8/19/2021	9:25	1	84	HG	Both	DR3/Yard3/DR7	75	Overcast	George	0	0	0.8	0	0	0	0	0	0	0	0	0.2	1	0.9	0.1	0	1	0	0
Post-Diet Change 2021	8/19/2021	9:56	1	84	HG	Both	DR3/Yard3/DR8	75	Overcast	Bakari	0.2	0	0.5	0	0.2	0	0	0	0.1	0	0	0	1	1	0	0	1	0	0
Post-Diet Change 2021	8/19/2021	9:56	1	84	HG	Both	DR3/Yard3/DR9	75	Overcast	Bo	0.3	0.2	0.4	0	0	0	0	0	0.1	0	0	0	1	0.8	0.2	0	1	0	0
Post-Diet Change 2021	8/19/2021	9:56	1	84	HG	Both	DR3/Yard3/DR10	75	Overcast	George	0.3	0.1	0.1	0.1	0.3	0	0	0	0	0	0	0.1	1	0.9	0.1	0	1	0	0
Post-Diet Change 2021	8/20/2021	9:30	1	85	KL	Both	DR3/Yard3	81	Sunny	Bakari	0.6	0.1	0.3	0	0	0	0	0	0	0	0	0	1	0.9	0.1	0	1	0	0
Post-Diet Change 2021	8/20/2021	9:30	1	85	KL	Both	DR3/Yard3	81	Sunny	Bo	0.3	0	0.4	0.1	0	0	0	0	0	0	0	0.2	1	0.7	0.1	0.2	1	0	0
Post-Diet Change 2021	8/20/2021	9:30	1	85	KL	Both	DR3/Yard3	81	Sunny	George	0.1	0	0.6	0.2	0	0	0	0	0	0	0	0.1	1	0.8	0.1	0.1	1	0	0
Post-Diet Change 2021	8/20/2021	10:01	1	85	KL	Both	DR3/Yard3	82	Sunny	Bakari	0	0	0.9	0	0	0	0	0	0	0	0	0.1	1	0.3	0.6	0.1	1	0	0
Post-Diet Change 2021	8/20/2021	10:01	1	85	KL	Both	Dr3/Yard3	82	Sunny	Bo	0.2	0.2	0	0.2	0.4	0	0	0	0	0	0	0	1	0.7	0.3	0	1	0	0
Post-Diet Change 2021	8/20/2021	10:01	1	85	KL	Both	DR3/Yard3	82	Sunny	George	0.9	0	0	0.1	0	0	0	0	0	0	0	0	1	0.1	0	0	0.1	0	0
Post-Diet Change 2021	8/22/2021	15:31	4	86	HG	Both	DR3/Yard3	97	Sunny	Bakari	0.4	0	0.3	0	0.2	0	0	0	0.1	0	0	0	1	0.8	0.2	0	1	0	0
Post-Diet Change 2021	8/22/2021	15:31	4	86	HG	Both	DR3/Yard3	97	Sunny	Bo	0.6	0.3	0	0	0.1	0	0	0	0	0	0	0	1	0.7	0.3	0	1	0	0
Post-Diet Change 2021	8/22/2021	15:31	4	86	HG	Both	DR3/Yard3	97	Sunny	George	0.6	0	0.2	0	0	0	0	0	0.1	0	0	0.1	1	0.8	0.2	0	1	0	0
Post-Diet Change 2021	8/22/2021	14:03	3	86	HG	Both	DR3/Yard3	97	Sunny	Bakari	0.3	0	0.2	0	0.4	0	0	0	0	0	0	0.1	1	1	0	0	1	0	0
Post-Diet Change 2021	8/22/2021	14:03	3	86	HG	Both	DR3/Yard3	97	Sunny	Bo	0.3	0.1	0	0	0.5	0	0	0	0	0	0	0.1	1	0.9	0.1	0	1	0	0
Post-Diet Change 2021	8/22/2021	14:03	3	86	HG	Both	DR3/Yard3	97	Sunny	George	0.5	0	0.3	0	0.1	0	0	0	0	0	0	0.1	1	1	0	0	1	0	0
Post-Diet Change 2021	8/23/2021	13:30	3	87	Lisa	Both	DR3/Yard3	95	Sunny	Bakari	0.5	0	0	0	0.4	0	0	0	0.1	0	0	0	1	1	0	0	1	0	0
Post-Diet Change 2021	8/23/2021	13:30	3	87	Lisa	Both	DR3/Yard3	95	Sunny	Bo	0.7	0	0.1	0	0.2	0	0	0	0	0	0	0	1	1	0	0	1	0	0
Post-Diet Change 2021	8/23/2021	13:30	3	87	Lisa	Both	DR3/Yard3	95	Sunny	George	0.8	0	0.1	0	0	0	0	0	0.1	0	0	0	1	0.9	0.1	0	1	0	0
Post-Diet Change 2021	8/23/2021	14:00	3	87	Lisa	Both	DR3/Yard3	97	Sunny	Bakari	0.7	0.1	0	0	0.2	0	0	0	0	0	0	0	1	0.9	0.1	0	1	0	0
Post-Diet Change 2021	8/23/2021	14:00	3	87	Lisa	Both	DR3/Yard3	97	Sunny	Bo	0.7	0	0.1	0	0.1	0	0	0	0	0	0.1	0	1	1	0	0	1	0	0
Post-Diet Change 2021	8/23/2021	14:00	3	87	Lisa	Both	DR3/Yard3	97	Sunny	George	0.1	0	0.6	0	0.3	0	0	0	0	0	0	0	1	1	0	0	1	0	0
Post-Diet Change 2021	8/24/2021	11:10	2	88	RS	Both	DR3/Yard3	90	Sunny	Bakari	0.9	0	0	0	0.1	0	0	0	0	0	0	0	1	1	0	0	1	0	0
Post-Diet Change 2021	8/24/2021	11:10	2	88	RS	Both	DR3/Yard3	90	Sunny	Bo	0.8	0	0	0	0.2	0	0	0	0	0	0	0	1	1	0	0	1	0	0
Post-Diet Change 2021	8/24/2021	11:10	2	88	RS	Both	DR3/Yard3	90	Sunny	George	0.6	0	0.3	0	0.1	0	0	0	0	0	0	0	1	1	0	0	1	0	0
Post-Diet Change 2021	8/24/2021	11:40	2	88	RS	Both	DR3/Yard3	90	Sunny	Bakari	0.5	0	0.2	0	0.1	0	0	0	0.1	0	0.1	0	1	1	0	0	1	0	0
Post-Diet Change 2021	8/24/2021	11:40	2	88	RS	Both	DR3/Yard3	90	Sunny	Bo	0.8	0	0	0	0.2	0	0	0	0	0	0	0	1	1	0	0	1	0	0
Post-Diet Change 2021	8/24/2021	11:40	2	88	RS	Both	DR3/Yard3	90	Sunny	George	0.7	0	0	0	0.2	0	0	0	0.1	0	0	0	1	1	0	0	1	0	0
Post-Diet Change 2021	8/25/2021	15:02	4	89	LB	Both	DR3/Yard3/DR4	97	Sunny	Bakari	0.6	0	0.4	0	0	0	0	0	0	0	0	0	1	1	0	0	1	0	0
Post-Diet Change 2021	8/25/2021	15:02	4	89	LB	Both	DR3/Yard3/DR4	97	Sunny	Bo	0	0.1	0.9	0	0	0	0	0	0	0	0	0	1	0.9	0.1	0	1	0	0
Post-Diet Change 2021	8/25/2021	15:02	4	89	LB	Both	DR3/Yard3/DR4	97	Sunny	George	0.3	0	0.4	0.1	0.2	0	0	0	0	0	0	0	1	1	0	0	1	0	0	He was flipping through a magazine!
Post-Diet Change 2021	8/25/2021	15:35	4	89	LB	Both	DR3/Yard3/DR4	97	Sunny	Bakari	0.1	0.1	0.8	0	0	0	0	0	0	0	0	0	1	0.9	0.1	0	1	0	0	At 15:36 group was secured out of Yard 3 and given access to yard 4
Post-Diet Change 2021	8/25/2021	15:35	4	89	LB	Both	DR3/Yard3/DR4	97	Sunny	Bo	0	0.1	0.9	0	0	0	0	0	0	0	0	0	1	0.9	0.1	0	1	0	0	At 15:36 group was secured out of Yard 3 and given access to yard 4
Post-Diet Change 2021	8/25/2021	15:35	4	89	LB	Both	DR3/Yard3/DR4	97	Sunny	George	0.1	0.2	0.5	0.1	0.1	0	0	0	0	0	0	0	1	0.8	0.2	0	1	0	0	At 15:36 group was secured out of Yard 3 and given access to yard 4
Post-Diet Change 2021	8/26/2021	14:56	3	90	HG	Both	DR3/Yard3/DR4	97	Sunny	Bakari	0.5	0	0.1	0	0.2	0	0	0	0.1	0	0	0.1	1	0.9	0.1	0	1	0	0	15:07 group was secured out of Yard 3 and DR 3. Given access to to DR 4 and Yard 4
Post-Diet Change 2021	8/26/2021	14:56	3	90	HG	Both	DR3/Yard3/DR4	97	Sunny	Bo	0.3	0.1	0.4	0.1	0.1	0	0	0	0	0	0	0	1	0.8	0.2	0	1	0	0	15:07 group was secured out of Yard 3 and DR 3. Given access to to DR 4 and Yard 5
Post-Diet Change 2021	8/26/2021	14:56	3	90	HG	Both	DR3/Yard3/DR4	97	Sunny	George	0.3	0.2	0.2	0	0.2	0	0	0	0	0	0	0.1	1	0.7	0.3	0	1	0	0	15:07 group was secured out of Yard 3 and DR 3. Given access to to DR 4 and Yard 6
Post-Diet Change 2021	8/26/2021	15:26	4	90	HG	Both	DR3/DR4/Yard4	97	Sunny	Bakari	0.6	0	0.4	0	0	0	0	0	0	0	0	0	1	1	0	0	1	0	0	15:26 group was given acces to DR 3. Now group has access to DR 3, DR 4, and Yard 4
Post-Diet Change 2021	8/26/2021	15:26	4	90	HG	Both	DR3/DR4/Yard4	97	Sunny	Bo	0.1	0	0.9	0	0	0	0	0	0	0	0	0	1	0.8	0.2	0	1	0	0	15:26 group was given acces to DR 3. Now group has access to DR 3, DR 4, and Yard 5
Post-Diet Change 2021	8/26/2021	15:26	4	90	HG	Both	DR3/DR4/Yard4	97	Sunny	George	0.1	0	0.9	0	0	0	0	0	0	0	0	0	1	0.9	0.1	0	1	0	0	15:26 group was given acces to DR 3. Now group has access to DR 3, DR 4, and Yard 6. Observed group feeding on sweet potato vine
Post-Diet Change 2021	8/27/2021	9:26	1	91	LB	Both	DR3/Yard3	82	Sunny	Bakari	0.7	0.1	0	0	0.2	0	0	0	0	0	0	0	1	0.9	0.1	0	1	0	0
Post-Diet Change 2021	8/27/2021	9:26	1	91	LB	Both	DR3/Yard3	82	Sunny	Bo	0.4	0	0.4	0	0.1	0	0	0	0	0	0.1	0	1	1	0	0	1	0	0	other=urinate
Post-Diet Change 2021	8/27/2021	9:26	1	91	LB	Both	DR3/Yard3	82	Sunny	George	0.4	0	0.3	0	0.2	0	0	0	0.1	0	0	0	1	1	0	0	1	0	0	George tight lipped and legged directed at Bo
Post-Diet Change 2021	8/27/2021	9:59	1	91	LB	Both	DR3/Yard3	84	Sunny	Bakari	0.3	0.1	0.1	0	0.5	0	0	0	0	0	0	0	1	0.9	0.1	0	1	0	0
Post-Diet Change 2021	8/27/2021	9:59	1	91	LB	Both	DR3/Yard3	84	Sunny	Bo	0.8	0	0.1	0	0	0	0	0.1	0	0	0	0	1	0.9	0.1	0	1	0	0	George and Bo playing
Post-Diet Change 2021	8/27/2021	9:59	1	91	LB	Both	DR3/Yard3	84	Sunny	George	0.1	0.1	0.3	0	0.3	0	0	0.2	0	0	0	0	1	0.7	0.3	0	1	0	0	George and Bo playing
Post-Diet Change 2021	8/29/2021	14:54	3	92	HG	Both	DR3/Yard3	91	Partly Cloudy	Bakari	0.5	0.3	0	0	0.2	0	0	0	0	0	0	0	1	0.7	0.3	0	1	0	0
Post-Diet Change 2021	8/29/2021	14:54	3	92	HG	Both	DR3/Yard3	91	Partly Cloudy	Bo	0.3	0.2	0.1	0	0.4	0	0	0	0	0	0	0	1	0.7	0.3	0	1	0	0
Post-Diet Change 2021	8/29/2021	14:54	3	92	HG	Both	DR3/Yard3	91	Partly Cloudy	George	0.5	0.1	0.2	0	0.2	0	0	0	0	0	0	0	1	0.9	0.1	0	1	0	0
Post-Diet Change 2021	8/29/2021	15:24	4	92	HG	Both	DR3/Yard3	91	Partly Cloudy	Bakari	0	0	0	0	1	0	0	0	0	0	0	0	1	1	0	0	1	0	0
Post-Diet Change 2021	8/29/2021	15:24	4	92	HG	Both	DR3/Yard3	91	Partly Cloudy	Bo	0.5	0	0.1	0	0.4	0	0	0	0	0	0	0	1	1	0	0	1	0	0
Post-Diet Change 2021	8/29/2021	15:24	4	92	HG	Both	DR3/Yard3	91	Partly Cloudy	George	0.6	0	0.2	0	0.2	0	0	0	0	0	0	0	1	1	0	0	1	0	0
Post-Diet Change 2021	8/30/2021	13:30	3	93	Lisa	Both	DR3/Yard3	91	Partly Cloudy	Bakari	1	0	0	0	0	0	0	0	0	0	0	0	1	1	0	0	1	0	0
Post-Diet Change 2021	8/30/2021	13:30	3	93	Lisa	Both	DR3/Yard3	91	Partly Cloudy	Bo	0.7	0	0	0	0.1	0	0	0	0.1	0	0.1	0	1	0.9	0.1	0	1	0	0
Post-Diet Change 2021	8/30/2021	13:30	3	93	Lisa	Both	DR3/Yard3	91	Partly Cloudy	George	0.9	0	0	0	0	0	0	0	0.1	0	0	0	1	1	0	0	1	0	0
Post-Diet Change 2021	8/30/2021	14:00	3	93	Lisa	Both	DR3/Yard3	91	Partly Cloudy	Bakari	0.9	0	0	0	0.1	0	0	0	0	0	0	0	1	1	0	0	1	0	0
Post-Diet Change 2021	8/30/2021	14:00	3	93	Lisa	Both	DR3/Yard3	91	Partly Cloudy	Bo	0.4	0	0.3	0	0.3	0	0	0	0	0	0	0	1	1	0	0	1	0	0
Post-Diet Change 2021	8/30/2021	14:00	3	93	Lisa	Both	DR3/Yard3	91	Partly Cloudy	George	0.9	0	0	0	0.1	0	0	0	0	0	0	0	1	1	0	0	1	0	0
Post-Diet Change 2021	8/31/2021	11:00	2	94	Lisa	Both	DR3/Yard3	90	Sunny	Bakari	0.5	0	0.2	0	0.2	0	0	0	0.1	0	0	0	1	1	0	0	1	0	0
Post-Diet Change 2021	8/31/2021	11:00	2	94	Lisa	Both	DR3/Yard3	90	Sunny	Bo	0.4	0.4	0	0	0	0	0	0	0	0.1	0.1	0	1	0.5	0.5	0	1	0	0
Post-Diet Change 2021	8/31/2021	11:00	2	94	Lisa	Both	DR3/Yard3	90	Sunny	George	0.5	0.2	0.2	0	0	0	0	0	0	0.1	0	0	1	0.7	0.3	0	1	0	0
Post-Diet Change 2021	8/31/2021	11:30	2	94	Lisa	Both	DR3/Yard3	91	Sunny	Bakari	0.8	0	0	0	0.2	0	0	0	0	0	0	0	1	1	0	0	1	0	0
Post-Diet Change 2021	8/31/2021	11:30	2	94	Lisa	Both	DR3/Yard3	91	Sunny	Bo	0.9	0	0.1	0	0	0	0	0	0	0	0	0	1	1	0	0	1	0	0
Post-Diet Change 2021	8/31/2021	11:30	2	94	Lisa	Both	DR3/Yard3	91	Sunny	George	0.5	0	0	0.3	0.2	0	0	0	0	0	0	0	1	1	0	0	1	0	0	George masturbating (changed to self direct)
Post-Diet Change 2021	9/1/2021	15:02	4	95	Laura	Both	DR3/Yard3	95	Sunny	Bakari	0.4	0	0.1	0	0.5	0	0	0	0	0	0	0	1	1	0	0	1	0	0
Post-Diet Change 2021	9/1/2021	15:02	4	95	Laura	Both	DR3/Yard3	95	Sunny	Bo	0.4	0.3	0.1	0	0.1	0	0	0	0	0	0.1	0	1	0.7	0.3	0	1	0	0	other=urinate
Post-Diet Change 2021	9/1/2021	15:02	4	95	Laura	Both	Dr3/Yard3	95	Sunny	George	0.1	0	0.6	0	0.3	0	0	0	0	0	0	0	1	0.9	0.1	0	1	0	0
Post-Diet Change 2021	9/1/2021	15:33	4	95	Laura	Both	DR3/Yard3	95	Sunny	Bakari	0.8	0	0.1	0	0.1	0	0	0	0	0	0	0	1	1	0	0	1	0	0
Post-Diet Change 2021	9/1/2021	15:33	4	95	Laura	Both	DR3/Yard3	95	Sunny	Bo	0.9	0	0.1	0	0	0	0	0	0	0	0	0	1	1	0	0	1	0	0
Post-Diet Change 2021	9/1/2021	15:33	4	95	Laura	Both	Dr3/Yard3	95	Sunny	George	0.3	0	0.6	0	0.1	0	0	0	0	0	0	0	1	1	0	0	1	0	0
Post-Diet Change 2021	9/2/2021	11:00	2	96	KL	Both	DR3/Yard3	90	Sunny	Bakari	0.8	0	0	0	0.2	0	0	0	0	0	0	0	1	1	0	0	1	0	0
Post-Diet Change 2021	9/2/2021	11:00	2	96	KL	Both	DR3/Yard3	90	Sunny	Bo	0.7	0	0	0	0.3	0	0	0	0	0	0	0	1	1	0	0	1	0	0
Post-Diet Change 2021	9/2/2021	11:00	2	96	KL	Both	DR3/Yard3	90	Sunny	George	0.8	0	0.1	0	0.1	0	0	0	0	0	0	0	1	1	0	0	1	0	0
Post-Diet Change 2021	9/2/2021	11:31	2	96	KL	Both	DR3/Yard3	90	Sunny	Bakari	1	0	0	0	0	0	0	0	0	0	0	0	1	1	0	0	1	0	0
Post-Diet Change 2021	9/2/2021	11:31	2	96	KL	Both	DR3/Yard3	90	Sunny	Bo	0.4	0	0.1	0	0.5	0	0	0	0	0	0	0	1	1	0	0	1	0	0
Post-Diet Change 2021	9/2/2021	11:31	2	96	KL	Both	DR3/Yard3	90	Sunny	George	0.2	0.3	0.5	0	0	0	0	0	0	0	0	0	1	0.7	0.3	0	1	0	0
Post-Diet Change 2021	9/3/2021	10:56	1	97	RS	Both	DR3/Yard3	90	Sunny	Bakari	0.8	0	0.1	0	0.1	0	0	0	0	0	0	0	1	1	0	0	1	0	0
Post-Diet Change 2021	9/3/2021	10:56	1	97	RS	Both	DR3/Yard3	90	Sunny	Bo	0.3	0	0.5	0	0.2	0	0	0	0	0	0	0	1	1	0	0	1	0	0
Post-Diet Change 2021	9/3/2021	10:56	1	97	RS	Both	DR3/Yard3	90	Sunny	George	0.6	0.1	0.1	0	0.2	0	0	0	0	0	0	0	1	0.9	0.1	0	1	0	0
Post-Diet Change 2021	9/3/2021	11:27	2	97	RS	Both	DR3/Yard3	90	Sunny	Bakari	1	0	0	0	0	0	0	0	0	0	0	0	1	1	0	0	1	0	0
Post-Diet Change 2021	9/3/2021	11:27	2	97	RS	Both	DR3/Yard3	90	Sunny	Bo	1	0	0	0	0	0	0	0	0	0	0	0	1	1	0	0	1	0	0
Post-Diet Change 2021	9/3/2021	11:27	2	97	RS	Both	DR3/Yard3	90	Sunny	George	0.6	0	0.4	0	0	0	0	0	0	0	0	0	1	0.8	0.2	0	1	0	0
Post-Diet Change 2021	9/5/2021	15:30	4	98	RS	Both	DR3/Yard3	82	Sunny	Bakari	0.5	0.1	0.2	0	0.2	0	0	0	0	0	0	0	1	0.9	0.1	0	1	0	0
Post-Diet Change 2021	9/5/2021	15:30	4	98	RS	Both	DR3/Yard3	82	Sunny	Bo	0.2	0.1	0.5	0	0.2	0	0	0	0	0	0	0	1	0.9	0.1	0	1	0	0
Post-Diet Change 2021	9/5/2021	15:30	4	98	RS	Both	DR3/Yard3	82	Sunny	George	0.7	0	0.1	0	0.2	0	0	0	0	0	0	0	1	0.9	0.1	0	1	1	0	George engaged in a brief bout of RR after receiving an ice treat. He was leaning forward and shook his hand similar to Togo when he does RR.
Post-Diet Change 2021	9/5/2021	14:01	3	98	RS	Both	DR3/Yard3	82	Sunny	Bakari	0.9	0	0.1	0	0	0	0	0	0	0	0	0	1	1	0	0	1	0	0
Post-Diet Change 2021	9/5/2021	14:01	3	98	RS	Both	DR3/Yard3	82	Sunny	Bo	0.5	0.1	0	0	0.4	0	0	0	0	0	0	0	1	0.9	0.1	0	1	0	0
Post-Diet Change 2021	9/5/2021	14:01	3	98	RS	Both	DR3/Yard3	82	Sunny	George	1	0	0	0	0	0	0	0	0	0	0	0	1	1	0	0	1	0	0
Post-Diet Change 2021	9/6/2021	13:29	3	99	HG	Both	DR3/Yard3	90	Sunny	Bakari	0.4	0	0.1	0	0.4	0	0	0	0.1	0	0	0	1	1	0	0	1	0	0
Post-Diet Change 2021	9/6/2021	13:29	3	99	HG	Both	DR3/Yard3	90	Sunny	Bo	0.4	0.1	0.3	0	0.2	0	0	0	0	0	0	0	1	0.8	0.2	0	1	0	0
Post-Diet Change 2021	9/6/2021	13:29	3	99	HG	Both	DR3/Yard3	90	Sunny	George	0.7	0	0	0	0.3	0	0	0	0	0	0	0	1	1	0	0	1	0	0
Post-Diet Change 2021	9/6/2021	14:01	3	99	HG	Both	DR3/Yard3	90	Sunny	Bakari	0.9	0	0	0	0	0	0	0	0.1	0	0	0	1	1	0	0	1	0	0
Post-Diet Change 2021	9/6/2021	14:01	3	99	HG	Both	DR3/Yard3	90	Sunny	Bo	0.6	0	0.1	0	0.2	0	0	0	0	0	0	0.1	1	1	0	0	1	0	0
Post-Diet Change 2021	9/6/2021	14:01	3	99	HG	Both	DR3/Yard3	90	Sunny	George	0.6	0	0	0	0.3	0	0	0	0	0	0	0.1	1	1	0	0	1	0	0
Post-Diet Change 2021	9/7/2021	11:00	2	100	KL	Both	DR3/Yard3	82	Sunny	Bakari	0.6	0.1	0.3	0	0	0	0	0	0	0	0	0	1	0.9	0.1	0	1	0	0
Post-Diet Change 2021	9/7/2021	11:00	2	100	KL	Both	DR3/Yard3	82	Sunny	Bo	0.3	0	0.2	0	0.5	0	0	0	0	0	0	0	1	0.9	0.1	0	1	0	0
Post-Diet Change 2021	9/7/2021	11:00	2	100	KL	Both	DR3/Yard3	82	Sunny	George	0.5	0.1	0	0.3	0.1	0	0	0	0	0	0	0	1	0.9	0.1	0	1	0	0
Post-Diet Change 2021	9/7/2021	11:32	2	100	KL	Both	DR3/Yard3	83	Sunny	Bakari	0.9	0.1	0	0	0	0	0	0	0	0	0	0	1	0.9	0.1	0	1	0	0
Post-Diet Change 2021	9/7/2021	11:32	2	100	KL	Both	DR3/Yard3	83	Sunny	Bo	0.7	0	0	0	0.3	0	0	0	0	0	0	0	1	1	0	0	1	0	0
Post-Diet Change 2021	9/7/2021	11:32	2	100	KL	Both	DR3/Yard3	83	Sunny	George	1	0	0	0	0	0	0	0	0	0	0	0	1	1	0	0	1	0
Post-Diet Change 2021	9/9/2021	11:00	2	101	LB	Both	DR3/Yard3	82	Sunny	Bakari	0.9	0	0	0	0.1	0	0	0	0	0	0	0	1	1	0	0	1	0	0
Post-Diet Change 2021	9/9/2021	11:00	2	101	LB	Both	DR3/Yard3	82	Sunny	Bo	0.8	0	0	0	0.2	0	0	0	0	0	0	0	1	1	0	0	1	0	0
Post-Diet Change 2021	9/9/2021	11:00	2	101	LB	Both	DR3/Yard3	82	Sunny	George	0.5	0	0	0	0.4	0	0	0	0.1	0	0	0	1	0.9	0.1	0	1	0	0	Agnostic-he hit the window at a female human child, masterbate under self direct per Rebecca
Post-Diet Change 2021	9/9/2021	11:31	2	101	LB	Both	DR3/Yard3	82	Sunny	Bakari	0.2	0	0.3	0	0.2	0	0	0	0	0	0	0.3	1	0.7	0	0.3	1	0	0
Post-Diet Change 2021	9/9/2021	11:31	2	101	LB	Both	DR3/Yard3	82	Sunny	Bo	0.3	0.2	0.1	0	0.4	0	0	0	0	0	0	0	1	0.8	0.2	0	1	0	0
Post-Diet Change 2021	9/9/2021	11:31	2	101	LB	Both	DR3/Yard3	82	Sunny	George	0.2	0	0.6	0.1	0.1	0	0	0	0	0	0	0	1	1	0	0	1	0	0
Post-Diet Change 2021	9/10/2021	11:04	2	102	LB	Both	DR3/Yard3	80	Sunny	Bakari	0.7	0.1	0.1	0	0.1	0	0	0	0	0	0	0	1	0.9	0.1	0	1	0	0
Post-Diet Change 2021	9/10/2021	11:04	2	102	LB	Both	DR3/Yard3	80	Sunny	Bo	0.8	0	0	0	0.2	0	0	0	0	0	0	0	1	1	0	0	1	0	0
Post-Diet Change 2021	9/10/2021	11:04	2	102	LB	Both	DR3/Yard3	80	Sunny	George	0.4	0	0.3	0	0.3	0	0	0	0	0	0	0	1	0.7	0.3	0	1	0	0	SD= included masturbate x 1
Post-Diet Change 2021	9/10/2021	11:35	2	102	LB	Both	DR3/Yard3	84	Sunny	Bakari	0.5	0	0	0	0.4	0	0	0	0	0.1	0	0	1	0.9	0.1	0	1	0	0	George displaced him from the keeper doorway
Post-Diet Change 2021	9/10/2021	11:35	2	102	LB	Both	DR3/Yard3	84	Sunny	Bo	0.6	0	0	0	0.4	0	0	0	0	0	0	0	1	1	0	0	1	0	0
Post-Diet Change 2021	9/10/2021	11:35	2	102	LB	Both	DR3/Yard3	84	Sunny	George	0.9	0	0	0	0	0	0	0	0	0.1	0	0	1	0.9	0.1	0	1	0	0	George displace Bakari from keeper doorway
Post-Diet Change 2021	9/11/2021	9:29	1	103	LB	Both	DR3/Yard3	73	Sunny	Bakari	0.5	0	0.3	0	0.2	0	0	0	0	0	0	0	1	1	0	0	1	0	0
Post-Diet Change 2021	9/11/2021	9:29	1	103	LB	Both	DR3/Yard3	73	Sunny	Bo	0.5	0	0.2	0	0.3	0	0	0	0	0	0	0	1	0.9	0.1	0	1	0	0
Post-Diet Change 2021	9/11/2021	9:29	1	103	LB	Both	DR3/Yard3	73	Sunny	George	0	0	1	0	0	0	0	0	0	0	0	0	1	0.9	0.1	0	1	0	0
Post-Diet Change 2021	9/11/2021	10:02	1	103	LB	Both	DR3/Yard3	75	Sunny	Bakari	0.9	0	0.1	0	0	0	0	0	0	0	0	0	1	1	0	0	1	0	0
Post-Diet Change 2021	9/11/2021	10:02	1	103	LB	Both	DR3/Yard3	75	Sunny	Bo	0.4	0.1	0.1	0	0.4	0	0	0	0	0	0	0	1	0.9	0.1	0	1	0	0
Post-Diet Change 2021	9/11/2021	10:02	1	103	LB	Both	DR3/Yard3	75	Sunny	George	0.7	0.1	0.1	0	0.1	0	0	0	0	0	0	0	1	0.9	0.1	0	1	0	0
Post-Diet Change 2021	9/12/2021	13:25	3	104	HG	Both	DR3/Yard3	90	Sunny	Bakari	0.2	0.1	0.2	0	0.5	0	0	0	0	0	0	0	1	0.9	0.1	0	1	0	0
Post-Diet Change 2021	9/12/2021	13:25	3	104	HG	Both	DR3/Yard3	90	Sunny	Bo	0.9	0	0	0	0.1	0	0	0	0	0	0	0	1	1	0	0	1	0	0
Post-Diet Change 2021	9/12/2021	13:25	3	104	HG	Both	DR3/Yard3	90	Sunny	George	0.5	0	0	0	0.5	0	0	0	0	0	0	0	1	1	0	0	1	0	0
Post-Diet Change 2021	9/12/2021	13:55	3	104	HG	Both	DR3/Yard3	90	Sunny	Bakari	0.8	0	0	0	0.2	0	0	0	0	0	0	0	1	1	0	0	1	0	0
Post-Diet Change 2021	9/12/2021	13:55	3	104	HG	Both	DR3/Yard3	90	Sunny	Bo	0.3	0	0.1	0	0.4	0	0	0	0	0	0	0.2	1	0.9	0.1	0	1	0	0
Post-Diet Change 2021	9/12/2021	13:55	3	104	HG	Both	DR3/Yard3	90	Sunny	George	0.7	0	0	0	0.2	0	0	0	0	0	0	0.1	1	1	0	0	1	0	0
Post-Diet Change 2021	9/13/2021	9:30	1	105	KL	Both	DR3/Yard3	73	Sunny	Bakari	0.5	0.2	0.2	0	0.1	0	0	0	0	0	0	0	1	0.8	0.2	0	1	0	0
Post-Diet Change 2021	9/13/2021	9:30	1	105	KL	Both	DR3/Yard3	73	Sunny	Bo	0.8	0	0	0	0.2	0	0	0	0	0	0	0	1	1	0	0	1	0	0
Post-Diet Change 2021	9/13/2021	9:30	1	105	KL	Both	DR3/Yard3	73	Sunny	George	0	0.1	0.7	0	0.1	0.1	0	0	0	0	0	0	1	0.7	0.3	0	1	4	0	Hard to see---maybe apple piece?
Post-Diet Change 2021	9/13/2021	10:00	1	105	KL	Both	DR3/Yard3	73	Sunny	Bakari	0.5	0.1	0.2	0	0	0	0	0	0.2	0	0	0	1	0.7	0.3	0	1	0	0
Post-Diet Change 2021	9/13/2021	10:00	1	105	KL	Both	DR3/Yard3	73	Sunny	Bo	0.5	0	0.3	0	0.2	0	0	0	0	0	0	0	1	1	0	0	1	0	0
Post-Diet Change 2021	9/13/2021	10:00	1	105	KL	Both	DR3/Yard3	73	Sunny	George	0.1	0.1	0.5	0	0	0	0	0	0.1	0.1	0	0.1	1	0.7	0.3	0	1	0	0
Post-Diet Change 2021	9/14/2021	9:30	1	106	KL	Outside	Yard3	76	Sunny	Bakari	0.4	0.1	0.1	0	0.4	0	0	0	0	0	0	0	1	0.8	0.2	0	1	0	0
Post-Diet Change 2021	9/14/2021	9:30	1	106	KL	Outside	Yard3	76	Sunny	Bo	0.4	0.1	0.4	0	0.1	0	0	0	0	0	0	0	1	0.9	0.1	0	1	0	0
Post-Diet Change 2021	9/14/2021	9:30	1	106	KL	Outside	Yard3	76	Sunny	George	0.6	0	0.2	0	0.2	0	0	0	0	0	0	0	1	1	0	0	1	0	0
Post-Diet Change 2021	9/14/2021	10:00	1	106	KL	Both	DR3/Yard3	77	Sunny	Bakari	0.3	0	0.6	0	0.1	0	0	0	0	0	0	0	1	1	0	0	1	0	0
Post-Diet Change 2021	9/14/2021	10:00	1	106	KL	Both	DR3/Yard3	77	Sunny	Bo	0.3	0.1	0.6	0	0	0	0	0	0	0	0	0	1	0.9	0.1	0	1	0	0
Post-Diet Change 2021	9/14/2021	10:00	1	106	KL	Both	DR3/Yard3	77	Sunny	George	0.1	0	0.8	0	0.1	0	0	0	0	0	0	0	1	0.7	0.3	0	1	0	0
Post-Diet Change 2021	9/16/2021	9:42	1	107	LB	Out	DR3	77	Sunny	Bakari	0.4	0.2	0.2	0	0.2	0	0	0	0	0	0	0	1	0.9	0.1	0	1	0	0	Access to DR3 at 10:08
Post-Diet Change 2021	9/16/2021	9:42	1	107	LB	Out	DR3	77	Sunny	Bo	0.6	0	0.2	0	0.2	0	0	0	0	0	0	0	1	1	0	0	1	0	0	Access to DR3 at 10:08
Post-Diet Change 2021	9/16/2021	9:42	1	107	LB	Out	DR3	77	Sunny	George	0.3	0.1	0.2	0.1	0.3	0	0	0	0	0	0	0	1	0.9	0.1	0	1	0	0	Access to DR3 at 10:08
Post-Diet Change 2021	9/16/2021	10:12	1	107	LB	Both	DR3/Yard3	81	Sunny	Bakari	0.6	0	0.4	0	0	0	0	0	0	0	0	0	1	1	0	0	1	0	0
Post-Diet Change 2021	9/16/2021	10:12	1	107	LB	Both	DR3/Yard3	81	Sunny	Bo	0.5	0	0.5	0	0	0	0	0	0	0	0	0	1	0.8	0.2	0	1	0	0
Post-Diet Change 2021	9/16/2021	10:12	1	107	LB	Both	DR3/Yard3	81	Sunny	George	0.2	0	0.7	0	0.1	0	0	0	0	0	0	0	1	1	0	0	1	0	0
Post-Diet Change 2021	9/17/2021	11:07	2	108	RS	Both	DR3/Yard3	84	Sunny	Bakari	0.8	0.1	0.1	0	0	0	0	0	0	0	0	0	1	0.9	0.1	0	1	0	0
Post-Diet Change 2021	9/17/2021	11:07	2	108	RS	Both	DR3/Yard3	84	Sunny	Bo	0.9	0	0	0	0.1	0	0	0	0	0	0	0	1	1	0	0	1	0	0
Post-Diet Change 2021	9/17/2021	11:07	2	108	RS	Both	DR3/Yard3	84	Sunny	George	0.9	0.1	0	0	0	0	0	0	0	0	0	0	1	0.9	0.1	0	1	0	0
Post-Diet Change 2021	9/17/2021	11:37	2	108	RS	Both	DR3/Yard3	84	Sunny	Bakari	0.8	0.1	0	0	0.1	0	0	0	0	0	0	0	1	0.9	0.1	0	1	0	0
Post-Diet Change 2021	9/17/2021	11:37	2	108	RS	Both	DR3/Yard3	84	Sunny	Bo	0.9	0	0	0	0.1	0	0	0	0	0	0	0	1	1	0	0	1	0	0
Post-Diet Change 2021	9/17/2021	11:37	2	108	RS	Both	DR3/Yard3	84	Sunny	George	0.7	0	0.3	0	0	0	0	0	0	0	0	0	1	0.9	0.1	0	1	0	0
Post-Diet Change 2021	9/18/2021	9:37	1	109	LB	Both	DR3/Yard3	84	Sunny	Bakari	0.6	0	0.3	0	0.1	0	0	0	0	0	0	0	1	1	0	0	1	0	0
Post-Diet Change 2021	9/18/2021	9:37	1	109	LB	Both	DR3/Yard3	84	Sunny	Bo	0.6	0	0.2	0	0.2	0	0	0	0	0	0	0	1	0.9	0.1	0	1	0	0
Post-Diet Change 2021	9/18/2021	9:37	1	109	LB	Both	DR3/Yard3	84	Sunny	George	0.7	0.1	0	0	0.2	0	0	0	0	0	0	0	1	0.9	0.1	0	1	0	0
Post-Diet Change 2021	9/18/2021	10:07	1	109	LB	Both	DR3/Yard3	85	Sunny	Bakari	1	0	0	0	0	0	0	0	0	0	0	0	1	1	0	0	1	0	0
Post-Diet Change 2021	9/18/2021	10:07	1	109	LB	Both	DR3/Yard3	85	Sunny	Bo	0.9	0	0	0	0.1	0	0	0	0	0	0	0	1	1	0	0	1	0	0
Post-Diet Change 2021	9/18/2021	10:07	1	109	LB	Both	DR3/Yard3	85	Sunny	George	0.6	0	0.3	0	0.1	0	0	0	0	0	0	0	1	1	0	0	1	0	0
Post-Diet Change 2021	9/19/2021	13:26	3	110	HG	Both	DR3/Yard3	91	Sunny	Bakari	0.1	0	0	0	0.9	0	0	0	0	0	0	0	1	1	0	0	1	0	0
Post-Diet Change 2021	9/19/2021	13:26	3	110	HG	Both	DR3/Yard3	91	Sunny	Bo	0.6	0	0	0	0.4	0	0	0	0	0	0	0	1	1	0	0	1	0	0
Post-Diet Change 2021	9/19/2021	13:26	3	110	HG	Both	DR3/Yard3	91	Sunny	George	0.6	0	0.1	0.1	0.1	0	0	0	0	0	0	0.1	1	1	0	0	1	0	0
Post-Diet Change 2021	9/19/2021	13:56	3	110	HG	Both	DR3/Yard3	91	Sunny	Bakari	0.4	0.1	0	0	0.5	0	0	0	0	0	0	0	1	0.9	0.1	0	1	0	0
Post-Diet Change 2021	9/19/2021	13:56	3	110	HG	Both	DR3/Yard3	91	Sunny	Bo	0.3	0.1	0	0	0.1	0	0	0	0	0	0	0.5	1	0.9	0.1	0	1	0	0
Post-Diet Change 2021	9/19/2021	13:56	3	110	HG	Both	DR3/Yard3	91	Sunny	George	0.7	0	0	0	0.3	0	0	0	0	0	0	0	1	1	0	0	1	0	0
Post-Diet Change 2021	9/20/2021	15:00	4	111	KL	Both	DR3/Yard3	93	Sunny	Bakari	0.5	0.2	0.1	0	0.2	0	0	0	0	0	0	0	1	0.8	0.2	0	1	0	0
Post-Diet Change 2021	9/20/2021	15:00	4	111	KL	Both	DR3/Yard3	93	Sunny	Bo	0.7	0.1	0.1	0	0.1	0	0	0	0	0	0	0	1	0.9	0.1	0	1	0	0
Post-Diet Change 2021	9/20/2021	15:00	4	111	KL	Both	DR3/Yard3	93	Sunny	George	0.4	0.1	0.3	0.1	0.1	0	0	0	0	0	0	0	1	0.8	0.2	0	1	0	0
Post-Diet Change 2021	9/20/2021	15:31	4	111	KL	Both	DR3/Yard3	95	Sunny	Bakari	0.8	0.1	0	0	0.1	0	0	0	0	0	0	0	1	0.9	0.1	0	1	0	0
Post-Diet Change 2021	9/20/2021	15:31	4	111	KL	Both	DR3/Yard3	95	Sunny	Bo	0.8	0.1	0	0	0.1	0	0	0	0	0	0	0	1	0.9	0.1	0	1	0	0
Post-Diet Change 2021	9/20/2021	15:31	4	111	KL	Both	DR3/Yard3	95	Sunny	George	0.6	0.1	0.2	0	0.1	0	0	0	0	0	0	0	1	0.9	0.1	0	1	0	0
Post-Diet Change 2021	9/21/2021	9:32	1	112	KL	Both	DR3/Yard3	66	Sunny	Bakari	0.3	0.1	0.5	0	0.1	0	0	0	0	0	0	0	1	0.8	0.2	0	1	0	0	Access to DR3 at 3rd scan
Post-Diet Change 2021	9/21/2021	9:32	1	112	KL	Both	DR3/Yard3	66	Sunny	Bo	0.2	0	0.7	0	0.1	0	0	0	0	0	0	0	1	1	0	0	1	0	0	Access to DR3 at 3rd scan
Post-Diet Change 2021	9/21/2021	9:32	1	112	KL	Both	DR3/Yard3	66	Sunny	George	0	0.1	0.8	0	0.1	0	0	0	0	0	0	0	1	0.9	0.1	0	1	0	0	Access to DR3 at 3rd scan
Post-Diet Change 2021	9/21/2021	10:05	1	112	KL	Both	DR3/Yard3	66	Sunny	Bakari	0.7	0	0.1	0	0.2	0	0	0	0	0	0	0	1	1	0	0	1	0	0
Post-Diet Change 2021	9/21/2021	10:05	1	112	KL	Both	DR3/Yard3	66	Sunny	Bo	1	0	0	0	0	0	0	0	0	0	0	0	1	1	0	0	1	0	0
Post-Diet Change 2021	9/21/2021	10:05	1	112	KL	Both	DR3/Yard3	66	Sunny	George	0.9	0	0.1	0	0	0	0	0	0	0	0	0	1	1	0	0	1	0	0
Post-Diet Change 2021	9/22/2021	14:57	3	113	HG	Both	DR3/Yard3	79	Sunny	Bakari	0.9	0	0	0	0.1	0	0	0	0	0	0	0	1	1	0	0	1	0	0
Post-Diet Change 2021	9/22/2021	14:57	3	113	HG	Both	DR3/Yard3	79	Sunny	Bo	0.6	0	0.3	0	0	0	0	0	0	0	0	0.1	1	0.9	0.1	0	1	0	0
Post-Diet Change 2021	9/22/2021	14:57	3	113	HG	Both	DR3/Yard3	79	Sunny	George	0.8	0	0.2	0	0	0	0	0	0	0	0	0	1	1	0	0	1	0	0
Post-Diet Change 2021	9/22/2021	15:27	4	113	HG	Both	DR3/Yard3	81	Sunny	Bakari	0.4	0.1	0	0	0.3	0	0	0	0	0	0	0.2	1	0.9	0.1	0	1	0	0
Post-Diet Change 2021	9/22/2021	15:27	4	113	HG	Both	DR3/Yard3	81	Sunny	Bo	0.7	0.3	0	0	0	0	0	0	0	0	0	0	1	0.7	0.3	0	1	0	0
Post-Diet Change 2021	9/22/2021	15:27	4	113	HG	Both	DR3/Yard3	81	Sunny	George	0.6	0.1	0	0	0.3	0	0	0	0	0	0	0	1	0.9	0.1	0	1	0	0
Post-Diet Change 2021	9/23/2021	14:54	3	114	RS	Both	DR3/Yard3	84	Sunny	Bakari	1	0	0	0	0	0	0	0	0	0	0	0	1	1	0	0	1	0	0
Post-Diet Change 2021	9/23/2021	14:54	3	114	RS	Both	DR3/Yard3	84	Sunny	Bo	0.8	0	0.1	0	0.1	0	0	0	0	0	0	0	1	1	0	0	1	0	0
Post-Diet Change 2021	9/23/2021	14:54	3	114	RS	Both	DR3/Yard3	84	Sunny	George	0.9	0	0.1	0	0	0	0	0	0	0	0	0	1	1	0	0	1	0	0
Post-Diet Change 2021	9/23/2021	15:26	4	114	RS	Both	DR3/Yard3	84	Sunny	Bakari	0.5	0	0.1	0	0.4	0	0	0	0	0	0	0	1	0.9	0.1	0	1	0	0
Post-Diet Change 2021	9/23/2021	15:26	4	114	RS	Both	DR3/Yard3	84	Sunny	Bo	0.7	0	0.2	0	0.1	0	0	0	0	0	0	0	1	1	0	0	1	0	0
Post-Diet Change 2021	9/23/2021	15:26	4	114	RS	Both	DR3/Yard3	84	Sunny	George	0.5	0.1	0.3	0.1	0	0	0	0	0	0	0	0	1	0.9	0.1	0	1	0	0
Post-Diet Change 2021	9/24/2021	13:30	3	115	Lisa	Both	DR3/Yard3	81	PartlyCloudy	Bakari	0.8	0	0	0	0.2	0	0	0	0	0	0	0	1	1	0	0	1	0	0
Post-Diet Change 2021	9/24/2021	13:30	3	115	Lisa	Both	DR3/Yard3	81	PartlyCloudy	Bo	0.5	0.1	0	0	0.1	0	0	0	0.1	0	0.2	0	1	0.9	0.1	0	1	0	0
Post-Diet Change 2021	9/24/2021	13:30	3	115	Lisa	Both	DR3/Yard3	81	PartlyCloudy	George	1	0	0	0	0	0	0	0	0	0	0	0	1	1	0	0	1	0	0
Post-Diet Change 2021	9/24/2021	14:00	3	115	Lisa	Both	DR3/Yard3	86	PartlyCloudy	Bakari	0.9	0	0	0	0.1	0	0	0	0	0	0	0	1	1	0	0	1	0	0
Post-Diet Change 2021	9/24/2021	14:00	3	115	Lisa	Both	DR3/Yard3	86	PartlyCloudy	Bo	0.2	0.1	0.3	0	0	0	0	0	0	0	0	0.4	1	0.8	0.2	0	1	0	0
Post-Diet Change 2021	9/24/2021	14:00	3	115	Lisa	Both	DR3/Yard3	86	PartlyCloudy	George	0.5	0.1	0.4	0	0	0	0	0	0	0	0	0	1	0.9	0.1	0	1	1	0	George RR once while laying on stomach
Post-Diet Change 2021	9/26/2021	14:56	3	116	HG	Both	DR3/Yard3	91	Sunny	Bakari	0.5	0.1	0	0	0.2	0	0	0	0	0	0	0.2	1	0.9	0.1	0	1	0	0
Post-Diet Change 2021	9/26/2021	14:56	3	116	HG	Both	DR3/Yard3	91	Sunny	Bo	0.5	0.3	0.2	0	0	0	0	0	0	0	0	0	1	0.7	0.3	0	1	0	0
Post-Diet Change 2021	9/26/2021	14:56	3	116	HG	Both	DR3/Yard3	91	Sunny	George	0.3	0.1	0.6	0	0	0	0	0	0	0	0	0	1	0.8	0.2	0	1	0	0
Post-Diet Change 2021	9/26/2021	15:27	4	116	HG	Both	DR3/Yard3	91	Sunny	Bakari	0.3	0.1	0	0	0.5	0	0	0	0	0	0	0.1	1	0.9	0.1	0	1	0	0
Post-Diet Change 2021	9/26/2021	15:27	4	116	HG	Both	DR3/Yard3	91	Sunny	Bo	0.5	0.2	0.2	0	0	0	0	0	0	0	0	0.1	1	0.6	0.4	0	1	0	0
Post-Diet Change 2021	9/26/2021	15:27	4	116	HG	Both	DR3/Yard3	91	Sunny	George	0.3	0.1	0.2	0.1	0.2	0.1	0	0	0	0	0	0	1	0.9	0.1	0	1	1	0	George RR once (small amount) in prone position (had chewed on browse and foraged prior to laying down)
Post-Diet Change 2021	9/27/2021	14:57	3	117	RS	Both	DR3/Yard3	91	Sunny	Bakari	0.7	0.1	0.1	0	0.1	0	0	0	0	0	0	0	1	0.9	0.1	0	1	0	0
Post-Diet Change 2021	9/27/2021	14:57	3	117	RS	Both	DR3/Yard3	91	Sunny	Bo	0.3	0.3	0.3	0	0.1	0	0	0	0	0	0	0	1	0.7	0.3	0	1	0	0
Post-Diet Change 2021	9/27/2021	14:57	3	117	RS	Both	DR3/Yard3	91	Sunny	George	0.5	0.1	0.4	0	0	0	0	0	0	0	0	0	1	0.6	0.4	0	1	0	0
Post-Diet Change 2021	9/27/2021	15:29	4	117	RS	Both	DR3/Yard3	91	Sunny	Bakari	0.7	0.1	0.1	0	0.1	0	0	0	0	0	0	0	1	0.9	0.1	0	1	0	0
Post-Diet Change 2021	9/27/2021	15:29	4	117	RS	Both	DR3/Yard3	91	Sunny	Bo	0.4	0.5	0	0	0.1	0	0	0	0	0	0	0	1	0.5	0.5	0	1	0	0
Post-Diet Change 2021	9/27/2021	15:29	4	117	RS	Both	DR3/Yard3	91	Sunny	George	0.7	0.1	0	0	0.2	0	0	0	0	0	0	0	1	0.9	0.1	0	1	0	0
Post-Diet Change 2021	9/28/2021	9:27	1	118	LB	Outsi	Yard3	72	Sunny	Bakari	0.3	0	0.5	0	0.1	0	0	0	0	0	0	0.1	1	0.7	0.2	0.1	1	0	0
Post-Diet Change 2021	9/28/2021	9:27	1	118	LB	Outsi	Yard3	72	Sunny	Bo	0.4	0	0.5	0	0.1	0	0	0	0	0	0	0	1	0.9	0.1	0	1	0	0
Post-Diet Change 2021	9/28/2021	9:27	1	118	LB	Outsi	Yard3	72	Sunny	George	0.4	0	0.5	0	0.1	0	0	0	0	0	0	0	1	0.8	0.2	0	1	0	0
Post-Diet Change 2021	9/28/2021	9:58	1	118	LB	Outsi	Yard3	75	Sunny	Bakari	0.6	0	0.2	0	0.2	0	0	0	0	0	0	0	1	1	0	0	1	0	0
Post-Diet Change 2021	9/28/2021	9:58	1	118	LB	Outsk	Yard3	75	Sunny	Bo	1	0	0	0	0	0	0	0	0	0	0	0	1	1	0	0	1	0	0
Post-Diet Change 2021	9/28/2021	9:58	1	118	LB	Outsi	Yard3	75	Sunny	George	0.5	0	0.1	0	0	0	0	0	0	0	0	0.4	1	1	0	0	1	0	0
Post-Diet Change 2021	9/30/2021	10:41	1	119	RS	Both	DR3/Yard3	73	Rain	Bakari	1	0	0	0	0	0	0	0	0	0	0	0	1	1	0	0	1	0	0
Post-Diet Change 2021	9/30/2021	10:41	1	119	RS	Both	DR3/Yard3	73	Rain	Bo	0.3	0.4	0.3	0	0	0	0	0	0	0	0	0	1	0.6	0.4	0	1	0	0
Post-Diet Change 2021	9/30/2021	10:41	1	119	RS	Both	DR3/Yard3	73	Rain	George	0.4	0.1	0.2	0	0	0.2	0	0	0	0	0.1	0	1	0.9	0.1	0	1	2	0	George had two short bouts of RR. I did not see him feeding prior to the first one. Before the second one, he appeared to be feeding on seeds, and then briefly on bark on browse.
Post-Diet Change 2021	9/30/2021	11:12	2	119	RS	Both	DR3/Yard3	73	Rain	Bakari	0.2	0	0.7	0	0.1	0	0	0	0	0	0	0	1	0.9	0.1	0	1	0	0
Post-Diet Change 2021	9/30/2021	11:12	2	119	RS	Both	DR3/Yard3	73	Rain	Bo	0.9	0	0.1	0	0	0	0	0	0	0	0	0	1	1	0	0	1	0	0
Post-Diet Change 2021	9/30/2021	11:12	2	119	RS	Both	DR3/Yard3	73	Rain	George	0.9	0	0	0	0.1	0	0	0	0	0	0	0	1	1	0	0	1	0	0
Post-Diet Change 2021	10/1/2021	13:25	3	120	LB	Both	DR3/Yard3	73	Overcast	Bakari	0.8	0	0.2	0	0	0	0	0	0	0	0	0	1	0.9	0.1	0	1	0	0
Post-Diet Change 2021	10/1/2021	13:25	3	120	LB	Both	DR3/Yard3	73	Overcast	Bo	0.3	0.1	0.5	0	0	0	0	0	0	0	0.1	0	1	0.8	0.2	0	1	0	0	other=urinate
Post-Diet Change 2021	10/1/2021	13:25	3	120	LB	Both	DR3/Yard3	73	Overcast	George	0.6	0.1	0.1	0	0.1	0	0	0	0.1	0	0	0	1	0.8	0.2	0	1	0	0
Post-Diet Change 2021	10/1/2021	13:55	3	120	LB	Both	DR3/Yard3	73	Overcast	Bakari	0.4	0.2	0.2	0	0.1	0	0	0	0.1	0	0	0	1	0.6	0.4	0	1	0	0
Post-Diet Change 2021	10/1/2021	13:55	3	120	LB	Both	DR3/Yard3	73	Overcast	Bo	0.4	0.1	0.2	0	0.3	0	0	0	0	0	0	0	1	0.7	0.3	0	1	0	0
Post-Diet Change 2021	10/1/2021	13:55	3	120	LB	Both	DR3/Yard3	73	Overcast	George	0.2	0	0.3	0	0.5	0	0	0	0	0	0	0	1	1	0	0	1	0	0	I saw George playing with ? and his tounge. Did not see any other sign of RR. Don't know if he had it in his mouth or if he brought it up.
