# Supplementary material for: You “R/R” What You Eat: Effects of High‐Fiber, Low‐Starch Diet Change on Regurgitation and Reingestion and Coprophagy in Zoo‐Housed Gorillas
Source: Zoo Biol. 2024 Dec 19;44(2):166–77. doi: 10.1002/zoo.21885 (PMC11963217; doi:10.1002/zoo.21885)
Supplement: Supplementary file 4 — Supplemental Information 3. Raw data from family troop. [file ZOO-44-166-s003.csv]

Condition	Date	Time	Session	TimeBlock	Observer	Access	Enclosure	Temp	Weather	Gorilla	Inactive	Locomote	Feed	Object Manip	Self Direct	RR	Coprophagy	Affiliative	Agonistic	Displace	Other	Behavior NV	Sum Behav	Immobile	Mobile	NV	Sum Mobility	AO RR	AO Copro	Notes
Pre-Diet Change	6/16/2019	9:32	1	1	KL	Outside	DR1/Yard1	70	Overcast	Azinza	0.3	0.2	0.1	0.1	0	0	0	0	0	0	0.1	0.2	1	0.6	0.4	0	1	0	0
Pre-Diet Change	6/16/2019	9:32	1	1	KL	Outside	DR1/Yard1	70	Overcast	Mikella	0.2	0.1	0.4	0	0	0	0	0.1	0	0	0	0.2	1	0.5	0.5	0	1	0	0
Pre-Diet Change	6/16/2019	9:32	1	1	KL	Outside	DR1/Yard1	70	Overcast	Ndjole	0.6	0.1	0.3	0	0	0	0	0	0	0	0	0	1	0.8	0.2	0	1	0	0
Pre-Diet Change	6/16/2019	9:32	1	1	KL	Outside	DR1/Yard1	70	Overcast	Rubi	0.2	0.3	0.2	0.2	0	0	0	0.1	0	0	0	0	1	0.5	0.5	0	1	0	0
Pre-Diet Change	6/16/2019	9:32	1	1	KL	Outside	DR1/Yard1	70	Overcast	Togo	0.9	0	0	0	0	0.1	0	0	0	0	0	0	1	1	0	0	1	2	0
Pre-Diet Change	6/16/2019	10:05	1	1	KL	Outside	DR1/Yard1	70	Overcast	Azinza	0.6	0	0	0	0	0	0	0.2	0	0	0	0.2	1	0.7	0.3	0	1	0	0
Pre-Diet Change	6/16/2019	10:05	1	1	KL	Outside	DR1/Yard1	70	Overcast	Mikella	0.5	0.1	0	0	0.1	0	0	0.1	0	0	0	0.2	1	0.7	0.3	0	1	0	0
Pre-Diet Change	6/16/2019	10:05	1	1	KL	Outside	DR1/Yard1	70	Overcast	Ndjole	0.6	0.3	0.1	0	0	0	0	0	0	0	0	0	1	0.7	0.3	0	1	0	0
Pre-Diet Change	6/16/2019	10:05	1	1	KL	Outside	DR1/Yard1	70	Overcast	Rubi	0.4	0.1	0	0.1	0	0	0	0.3	0	0	0	0.1	1	0.6	0.4	0	1	0	0
Pre-Diet Change	6/16/2019	10:05	1	1	KL	Outside	DR1/Yard1	70	Overcast	Togo	0.6	0.3	0.1	0	0	0	0	0	0	0	0	0	1	0.6	0.4	0	1	0	0
Pre-Diet Change	6/17/2019	13:29	2	3	KL	Both	DR1/Yard1	81	Sunny	Azinza	0.2	0.7	0	0.1	0	0	0	0	0	0	0	0	1	0.3	0.7	0	1	0	0
Pre-Diet Change	6/17/2019	13:29	2	3	KL	Both	DR1/Yard1	81	Sunny	Mikella	0.7	0.1	0	0	0.2	0	0	0	0	0	0	0	1	0.9	0.1	0	1	0	0
Pre-Diet Change	6/17/2019	13:29	2	3	KL	Both	DR1/Yard1	81	Sunny	Ndjole	1	0	0	0	0	0	0	0	0	0	0	0	1	1	0	0	1	0	0
Pre-Diet Change	6/17/2019	13:29	2	3	KL	Both	DR1/Yard1	81	Sunny	Rubi	0.8	0	0	0	0.1	0	0.1	0	0	0	0	0	1	1	0	0	1	0	2
Pre-Diet Change	6/17/2019	13:29	2	3	KL	Both	DR1/Yard1	81	Sunny	Togo	1	0	0	0	0	0	0	0	0	0	0	0	1	1	0	0	1	0	0
Pre-Diet Change	6/17/2019	14:02	2	3	KL	Both	DR1/Yard1	81	Sunny	Azinza	0.6	0.1	0.1	0.1	0.1	0	0	0	0	0	0	0	1	0.9	0.1	0	1	0	0
Pre-Diet Change	6/17/2019	14:02	2	3	KL	Both	DR1/Yard1	81	Sunny	Mikella	0.6	0.1	0	0	0.3	0	0	0	0	0	0	0	1	0.9	0.1	0	1	0	0
Pre-Diet Change	6/17/2019	14:02	2	3	KL	Both	DR1/Yard1	81	Sunny	Ndjole	1	0	0	0	0	0	0	0	0	0	0	0	1	1	0	0	1	0	0
Pre-Diet Change	6/17/2019	14:02	2	3	KL	Both	DR1/Yard1	81	Sunny	Rubi	0.7	0.1	0	0.2	0	0	0	0	0	0	0	0	1	0.7	0.3	0	1	0	0
Pre-Diet Change	6/17/2019	14:02	2	3	KL	Both	DR1/Yard1	81	Sunny	Togo	0.8	0	0	0	0.2	0	0	0	0	0	0	0	1	1	0	0	1	0	0
Pre-Diet Change	6/18/2019	11:00	3	2	MD	Both	DR1/Yard1	86	PartlyCloudy	Azinza	0.1	0.2	0.2	0.2	0	0	0	0	0	0	0	0.3	1	0.6	0.2	0.2	1	0	0
Pre-Diet Change	6/18/2019	11:00	3	2	MD	Both	DR1/Yard1	86	PartlyCloudy	Mikella	0.3	0	0.3	0.1	0.1	0	0	0	0	0	0	0.2	1	0.8	0	0.2	1	0	0
Pre-Diet Change	6/18/2019	11:00	3	2	MD	Both	DR1/Yard1	86	PartlyCloudy	Ndjole	0.4	0.2	0	0	0	0	0	0	0	0	0	0.4	1	0.7	0.2	0.1	1	0	0
Pre-Diet Change	6/18/2019	11:00	3	2	MD	Both	DR1/Yard1	86	PartlyCloudy	Rubi	0.7	0.2	0	0	0.1	0	0	0	0	0	0	0	1	0.8	0.2	0	1	0	0
Pre-Diet Change	6/18/2019	11:00	3	2	MD	Both	DR1/Yard1	86	PartlyCloudy	Togo	0.6	0	0.3	0.1	0	0	0	0	0	0	0	0	1	1	0	0	1	0	0
Pre-Diet Change	6/18/2019	11:30	3	2	MD	Both	DR1/Yard1	86	PartlyCloudy	Azinza	0.1	0.3	0	0.1	0	0	0	0	0	0	0.2	0.3	1	0.5	0.5	0	1	0	0
Pre-Diet Change	6/18/2019	11:30	3	2	MD	Both	DR1/Yard1	86	PartlyCloudy	Mikella	0.7	0.1	0	0.1	0	0	0	0	0	0	0	0.1	1	0.9	0.1	0	1	0	0
Pre-Diet Change	6/18/2019	11:30	3	2	MD	Both	DR1/Yard1	86	PartlyCloudy	Ndjole	0.6	0.4	0	0	0	0	0	0	0	0	0	0	1	0.6	0.4	0	1	0	0
Pre-Diet Change	6/18/2019	11:30	3	2	MD	Both	DR1/Yard1	86	PartlyCloudy	Rubi	0.2	0.4	0	0.2	0	0	0	0	0	0	0.1	0.1	1	0.5	0.5	0	1	0	0
Pre-Diet Change	6/18/2019	11:30	3	2	MD	Both	DR1/Yard1	86	PartlyCloudy	Togo	1	0	0	0	0	0	0	0	0	0	0	0	1	1	0	0	1	0	0
Pre-Diet Change	6/19/2019	15:30	4	4	MD	Inside	DR1/Yard1	87	Sunny	Azinza	0	0.2	0.4	0.1	0	0	0	0.2	0	0	0	0.1	1	0.7	0.3	0	1	0	0
Pre-Diet Change	6/19/2019	15:30	4	4	MD	Inside	DR1/Yard1	87	Sunny	Mikella	0	0	1	0	0	0	0	0	0	0	0	0	1	0.9	0.1	0	1	0	0
Pre-Diet Change	6/19/2019	15:30	4	4	MD	Inside	DR1/Yard1	87	Sunny	Ndjole	0	0	1	0	0	0	0	0	0	0	0	0	1	0.7	0.3	0	1	0	0
Pre-Diet Change	6/19/2019	15:30	4	4	MD	Inside	DR1/Yard1	87	Sunny	Rubi	0	0.1	0.9	0	0	0	0	0	0	0	0	0	1	0.6	0.4	0	1	0	0
Pre-Diet Change	6/19/2019	15:30	4	4	MD	Inside	DR1/Yard1	87	Sunny	Togo	0	0	0.9	0	0	0	0	0	0.1	0	0	0	1	0.8	0.2	0	1	0	0
Pre-Diet Change	6/19/2019	16:00	4	4	MD	Outside	DR1/Yard1	87	Sunny	Azinza	0	0.1	0.5	0.1	0	0	0	0.3	0	0	0	0	1	0.8	0.2	0	1	0	0
Pre-Diet Change	6/19/2019	16:00	4	4	MD	Outside	DR1/Yard1	87	Sunny	Mikella	0	0	1	0	0	0	0	0	0	0	0	0	1	0.9	0.1	0	1	0	0
Pre-Diet Change	6/19/2019	16:00	4	4	MD	Outside	DR1/Yard1	87	Sunny	Ndjole	0.1	0	0.9	0	0	0	0	0	0	0	0	0	1	1	0	0	1	0	0
Pre-Diet Change	6/19/2019	16:00	4	4	MD	Outside	DR1/Yard1	87	Sunny	Rubi	0.2	0	0.7	0.1	0	0	0	0	0	0	0	0	1	0.5	0.5	0	1	0	0
Pre-Diet Change	6/19/2019	16:00	4	4	MD	Outside	DR1/Yard1	87	Sunny	Togo	0	0	1	0	0	0	0	0	0	0	0	0	1	1	0	0	1	0	0
Pre-Diet Change	6/20/2019	11:05	5	2	MD	Outside	DR1/Yard1	93	Sunny	Azinza	0.2	0.1	0	0.5	0	0	0	0.1	0	0	0	0.1	1	0.9	0.1	0	1	0	0
Pre-Diet Change	6/20/2019	11:05	5	2	MD	Outside	DR1/Yard1	93	Sunny	Mikella	0.7	0	0.1	0	0	0	0	0	0	0	0	0.2	1	1	0	0	1	0	0
Pre-Diet Change	6/20/2019	11:05	5	2	MD	Outside	DR1/Yard1	93	Sunny	Ndjole	1	0	0	0	0	0	0	0	0	0	0	0	1	1	0	0	1	0	0
Pre-Diet Change	6/20/2019	11:05	5	2	MD	Outside	DR1/Yard1	93	Sunny	Rubi	0.9	0	0.1	0	0	0	0	0	0	0	0	0	1	1	0	0	1	0	0
Pre-Diet Change	6/20/2019	11:05	5	2	MD	Outside	DR1/Yard1	93	Sunny	Togo	1	0	0	0	0	0	0	0	0	0	0	0	1	1	0	0	1	0	0
Pre-Diet Change	6/20/2019	11:37	5	2	MD	Both	DR1/Yard1	93	Sunny	Azinza	0.2	0.3	0	0.1	0	0	0	0.3	0	0	0	0.1	1	0.8	0.2	0	1	0	0
Pre-Diet Change	6/20/2019	11:37	5	2	MD	Both	DR1/Yard1	93	Sunny	Mikella	0.6	0.1	0	0.1	0	0	0	0.1	0	0	0	0.1	1	0.9	0.1	0	1	0	0
Pre-Diet Change	6/20/2019	11:37	5	2	MD	Both	DR1/Yard1	93	Sunny	Ndjole	0.9	0.1	0	0	0	0	0	0	0	0	0	0	1	0.9	0.1	0	1	0	0
Pre-Diet Change	6/20/2019	11:37	5	2	MD	Both	DR1/Yard1	93	Sunny	Rubi	0.5	0.3	0	0.1	0.1	0	0	0	0	0	0	0	1	0.8	0.2	0	1	0	0
Pre-Diet Change	6/20/2019	11:37	5	2	MD	Both	DR1/Yard1	93	Sunny	Togo	1	0	0	0	0	0	0	0	0	0	0	0	1	1	0	0	1	0	0
Pre-Diet Change	6/22/2019	13:27	6	3	LL	Both	DR1/Yard1	90	Overcast	Azinza	0.4	0.3	0.1	0	0	0	0	0.1	0	0	0	0.1	1	0.6	0.3	0.1	1	0	0
Pre-Diet Change	6/22/2019	13:27	6	3	LL	Both	DR1/Yard1	90	Overcast	Mikella	0.7	0.1	0	0.1	0.1	0	0	0	0	0	0	0	1	0.8	0.2	0	1	0	0
Pre-Diet Change	6/22/2019	13:27	6	3	LL	Both	DR1/Yard1	90	Overcast	Ndjole	0.8	0	0.2	0	0	0	0	0	0	0	0	0	1	1	0	0	1	0	0
Pre-Diet Change	6/22/2019	13:27	6	3	LL	Both	DR1/Yard1	90	Overcast	Rubi	0.5	0.1	0.3	0	0	0	0	0	0	0	0	0.1	1	1	0	0	1	0	0
Pre-Diet Change	6/22/2019	13:27	6	3	LL	Both	DR1/Yard1	90	Overcast	Togo	0.4	0	0.1	0	0	0.4	0.1	0	0	0	0	0	1	1	0	0	1	17	2	ice treats at 1:20
Pre-Diet Change	6/22/2019	14:00	6	3	LL	Both	DR1/Yard1	90	Overcast	Azinza	0.5	0.4	0	0.1	0	0	0	0	0	0	0	0	1	0.6	0.4	0	1	0	0
Pre-Diet Change	6/22/2019	14:00	6	3	LL	Both	DR1/Yard1	90	Overcast	Mikella	0.6	0.1	0	0	0.3	0	0	0	0	0	0	0	1	0.9	0.1	0	1	0	0
Pre-Diet Change	6/22/2019	14:00	6	3	LL	Both	DR1/Yard1	90	Overcast	Ndjole	1	0	0	0	0	0	0	0	0	0	0	0	1	1	0	0	1	0	0
Pre-Diet Change	6/22/2019	14:00	6	3	LL	Both	DR1/Yard1	90	Overcast	Rubi	0	0.3	0.4	0	0	0	0.1	0	0	0	0	0.2	1	0.6	0.3	0.1	1	0	1
Pre-Diet Change	6/22/2019	14:00	6	3	LL	Both	DR1/Yard1	90	Overcast	Togo	0.9	0	0.1	0	0	0	0	0	0	0	0	0	1	1	0	0	1	0	0
Pre-Diet Change	6/23/2019	9:30	7	1	KL	Inside	DR1/Yard1	66	Rain	Azinza	0.1	0	0	0.7	0	0	0	0.2	0	0	0	0	1	0.8	0.2	0	1	0	0
Pre-Diet Change	6/23/2019	9:30	7	1	KL	Inside	DR1/Yard1	66	Rain	Mikella	0.7	0.1	0	0	0.2	0	0	0	0	0	0	0	1	0.9	0.1	0	1	0	0
Pre-Diet Change	6/23/2019	9:30	7	1	KL	Inside	DR1/Yard1	66	Rain	Ndjole	0.7	0	0	0	0.3	0	0	0	0	0	0	0	1	1	0	0	1	0	0
Pre-Diet Change	6/23/2019	9:30	7	1	KL	Inside	DR1/Yard1	66	Rain	Rubi	0.4	0.1	0	0	0.3	0	0	0.2	0	0	0	0	1	0.8	0.2	0	1	0	0
Pre-Diet Change	6/23/2019	9:30	7	1	KL	Inside	DR1/Yard1	66	Rain	Togo	0.8	0	0.1	0.1	0	0	0	0	0	0	0	0	1	1	0	0	1	0	0
Pre-Diet Change	6/23/2019	10:03	7	1	KL	Inside	DR1/Yard1	66	Rain	Azinza	0.4	0.2	0	0.3	0	0	0	0.1	0	0	0	0	1	0.8	0.2	0	1	0	0
Pre-Diet Change	6/23/2019	10:03	7	1	KL	Inside	DR1/Yard1	66	Rain	Mikella	0.5	0	0.2	0	0.2	0	0	0.1	0	0	0	0	1	0.9	0.1	0	1	0	0
Pre-Diet Change	6/23/2019	10:03	7	1	KL	Inside	DR1/Yard1	66	Rain	Ndjole	0.6	0.1	0	0	0.3	0	0	0	0	0	0	0	1	0.9	0.1	0	1	0	0
Pre-Diet Change	6/23/2019	10:03	7	1	KL	Inside	DR1/Yard1	66	Rain	Rubi	0.4	0.3	0	0.3	0	0	0	0	0	0	0	0	1	0.7	0.3	0	1	0	0
Pre-Diet Change	6/23/2019	10:03	7	1	KL	Inside	DR1/Yard1	66	Rain	Togo	0.4	0.1	0.4	0	0.1	0	0	0	0	0	0	0	1	0.9	0.1	0	1	0	0
Pre-Diet Change	6/24/2019	13:35	8	3	KL	Both	DR1/Yard1	82	Sunny	Azinza	0.6	0.2	0.1	0.1	0	0	0	0	0	0	0	0	1	0.8	0.2	0	1	0	0
Pre-Diet Change	6/24/2019	13:35	8	3	KL	Both	DR1/Yard1	82	Sunny	Mikella	0.8	0	0	0	0.2	0	0	0	0	0	0	0	1	1	0	0	1	0	0
Pre-Diet Change	6/24/2019	13:35	8	3	KL	Both	DR1/Yard1	82	Sunny	Ndjole	0.9	0	0	0	0.1	0	0	0	0	0	0	0	1	1	0	0	1	0	0
Pre-Diet Change	6/24/2019	13:35	8	3	KL	Both	DR1/Yard1	82	Sunny	Rubi	0.8	0.1	0	0	0.1	0	0	0	0	0	0	0	1	0.9	0.1	0	1	0	0
Pre-Diet Change	6/24/2019	13:35	8	3	KL	Both	DR1/Yard1	82	Sunny	Togo	0.9	0.1	0	0	0	0	0	0	0	0	0	0	1	0.9	0.1	0	1	0	0
Pre-Diet Change	6/24/2019	14:12	8	3	KL	Both	DR1/Yard1	82	Sunny	Azinza	0.2	0.1	0.1	0	0	0	0	0.3	0	0	0.3	0	1	0.8	0.2	0	1	0	0
Pre-Diet Change	6/24/2019	14:12	8	3	KL	Both	DR1/Yard1	82	Sunny	Mikella	0.5	0.4	0.1	0	0	0	0	0	0	0	0	0	1	0.6	0.4	0	1	0	0
Pre-Diet Change	6/24/2019	14:12	8	3	KL	Both	DR1/Yard1	82	Sunny	Ndjole	0.4	0.1	0.1	0	0	0	0	0	0	0	0	0.4	1	0.5	0.1	0.4	1	0	0
Pre-Diet Change	6/24/2019	14:12	8	3	KL	Both	DR1/Yard1	82	Sunny	Rubi	0.2	0.3	0.2	0	0	0	0	0.3	0	0	0	0	1	0.5	0.5	0	1	0	0
Pre-Diet Change	6/24/2019	14:12	8	3	KL	Both	DR1/Yard1	82	Sunny	Togo	0.6	0.3	0	0	0.1	0	0	0	0	0	0	0	1	0.7	0.3	0	1	0	0
Pre-Diet Change	6/25/2019	11:03	9	2	MD	Outside	DR1/Yard1	84	Sunny	Azinza	0.2	0.1	0.2	0.2	0	0	0	0.2	0	0	0	0.1	1	0.8	0.2	0	1	0	0
Pre-Diet Change	6/25/2019	11:03	9	2	MD	Outside	DR1/Yard1	84	Sunny	Mikella	0.1	0.1	0.8	0	0	0	0	0	0	0	0	0	1	0.8	0.2	0	1	0	0
Pre-Diet Change	6/25/2019	11:03	9	2	MD	Outside	DR1/Yard1	84	Sunny	Ndjole	0	0.2	0.7	0	0	0	0	0.1	0	0	0	0	1	0.5	0.5	0	1	0	0
Pre-Diet Change	6/25/2019	11:03	9	2	MD	Outside	DR1/Yard1	84	Sunny	Rubi	0.1	0.2	0.4	0.1	0	0	0	0.1	0	0	0	0.1	1	0.6	0.4	0	1	0	0
Pre-Diet Change	6/25/2019	11:03	9	2	MD	Outside	DR1/Yard1	84	Sunny	Togo	0.3	0.1	0.6	0	0	0	0	0	0	0	0	0	1	0.8	0.2	0	1	0	0
Pre-Diet Change	6/25/2019	11:33	9	2	MD	Both	DR1/Yard1	87	Sunny	Azinza	0.4	0.2	0	0	0	0	0	0.2	0.1	0	0	0.1	1	0.7	0.3	0	1	0	0
Pre-Diet Change	6/25/2019	11:33	9	2	MD	Both	DR1/Yard1	87	Sunny	Mikella	0.7	0.2	0.1	0	0	0	0	0	0	0	0	0	1	0.8	0.2	0	1	0	0
Pre-Diet Change	6/25/2019	11:33	9	2	MD	Both	DR1/Yard1	87	Sunny	Ndjole	0.6	0.4	0	0	0	0	0	0	0	0	0	0	1	0.9	0.1	0	1	0	0
Pre-Diet Change	6/25/2019	11:33	9	2	MD	Both	DR1/Yard1	87	Sunny	Rubi	0.6	0.2	0.1	0	0	0	0	0	0.1	0	0	0	1	0.7	0.3	0	1	0	0
Pre-Diet Change	6/25/2019	11:33	9	2	MD	Both	DR1/Yard1	87	Sunny	Togo	0.8	0	0.2	0	0	0	0	0	0	0	0	0	1	1	0	0	1	0	0
Pre-Diet Change	6/26/2019	14:59	10	3	MD	Inside	DR1/Yard1	89	Sunny	Azinza	0.4	0.5	0	0	0	0	0	0.1	0	0	0	0	1	0.5	0.5	0	1	0	0
Pre-Diet Change	6/26/2019	14:59	10	3	MD	Inside	DR1/Yard1	89	Sunny	Mikella	0.6	0.2	0.1	0	0	0	0	0.1	0	0	0	0	1	0.8	0.2	0	1	0	0
Pre-Diet Change	6/26/2019	14:59	10	3	MD	Inside	DR1/Yard1	89	Sunny	Ndjole	0.5	0.2	0.2	0	0.1	0	0	0	0	0	0	0	1	0.8	0.2	0	1	0	0
Pre-Diet Change	6/26/2019	14:59	10	3	MD	Inside	DR1/Yard1	89	Sunny	Rubi	0.4	0.6	0	0	0	0	0	0	0	0	0	0	1	0.4	0.6	0	1	0	0
Pre-Diet Change	6/26/2019	14:59	10	3	MD	Inside	DR1/Yard1	89	Sunny	Togo	0.7	0.1	0.1	0.1	0	0	0	0	0	0	0	0	1	0.9	0.1	0	1	0	0
Pre-Diet Change	6/26/2019	15:32	10	4	MD	Inside	DR1/Yard1	93	Sunny	Azinza	0.4	0.3	0	0.2	0	0	0	0	0	0	0	0.1	1	0.7	0.3	0	1	0	0
Pre-Diet Change	6/26/2019	15:32	10	4	MD	Inside	DR1/Yard1	93	Sunny	Mikella	0.7	0	0	0.1	0.2	0	0	0	0	0	0	0	1	1	0	0	1	0	0
Pre-Diet Change	6/26/2019	15:32	10	4	MD	Inside	DR1/Yard1	93	Sunny	Ndjole	0.6	0.2	0.1	0	0.1	0	0	0	0	0	0	0	1	0.8	0.2	0	1	0	0
Pre-Diet Change	6/26/2019	15:32	10	4	MD	Inside	DR1/Yard1	93	Sunny	Rubi	0.4	0.3	0.1	0.1	0.1	0	0	0	0	0	0	0	1	0.7	0.3	0	1	0	0
Pre-Diet Change	6/26/2019	15:32	10	4	MD	Inside	DR1/Yard1	93	Sunny	Togo	0.5	0	0.5	0	0	0	0	0	0	0	0	0	1	1	0	0	1	0	0
Pre-Diet Change	6/27/2019	11:09	11	2	MD	Inside	DR1/Yard1	86	Sunny	Azinza	0.4	0.2	0	0.1	0	0	0	0.2	0	0	0	0.1	1	0.8	0.2	0	1	0	0
Pre-Diet Change	6/27/2019	11:09	11	2	MD	Inside	DR1/Yard1	86	Sunny	Mikella	0.2	0.4	0.4	0	0	0	0	0	0	0	0	0	1	0.6	0.4	0	1	0	0
Pre-Diet Change	6/27/2019	11:09	11	2	MD	Inside	DR1/Yard1	86	Sunny	Ndjole	0.3	0.2	0.4	0	0	0	0	0	0	0	0	0.1	1	0.8	0.2	0	1	0	0
Pre-Diet Change	6/27/2019	11:09	11	2	MD	Inside	DR1/Yard1	86	Sunny	Rubi	0.2	0.3	0.5	0	0	0	0	0	0	0	0	0	1	0.5	0.5	0	1	0	0
Pre-Diet Change	6/27/2019	11:09	11	2	MD	Inside	DR1/Yard1	86	Sunny	Togo	0.6	0.3	0.1	0	0	0	0	0	0	0	0	0	1	0.7	0.3	0	1	0	0
Pre-Diet Change	6/27/2019	11:39	11	2	MD	Both	DR1/Yard1	86	Sunny	Azinza	0.4	0.1	0.1	0.2	0	0	0	0.1	0	0	0	0.1	1	0.8	0.2	0	1	0	0
Pre-Diet Change	6/27/2019	11:39	11	2	MD	Both	DR1/Yard1	86	Sunny	Mikella	0.5	0.1	0.3	0	0	0	0	0.1	0	0	0	0	1	0.9	0.1	0	1	0	0
Pre-Diet Change	6/27/2019	11:39	11	2	MD	Both	DR1/Yard1	86	Sunny	Ndjole	0	0	1	0	0	0	0	0	0	0	0	0	1	1	0	0	1	0	0
Pre-Diet Change	6/27/2019	11:39	11	2	MD	Both	DR1/Yard1	86	Sunny	Rubi	0.6	0.2	0.2	0	0	0	0	0	0	0	0	0	1	0.8	0.2	0	1	0	0
Pre-Diet Change	6/27/2019	11:39	11	2	MD	Both	DR1/Yard1	86	Sunny	Togo	0.7	0	0.3	0	0	0	0	0	0	0	0	0	1	1	0	0	1	0	0
Pre-Diet Change	6/28/2019	9:37	12	1	LB	Inside	DR1/Yard1	80	Sunny	Azinza	0	0.1	0.3	0	0.2	0	0	0.1	0	0	0.3	0	1	0.4	0.6	0	1	0	0
Pre-Diet Change	6/28/2019	9:37	12	1	LB	Inside	DR1/Yard1	80	Sunny	Mikella	0	0	1	0	0	0	0	0	0	0	0	0	1	0.9	0.1	0	1	0	0
Pre-Diet Change	6/28/2019	9:37	12	1	LB	Inside	DR1/Yard1	80	Sunny	Ndjole	0	0	1	0	0	0	0	0	0	0	0	0	1	0.8	0.2	0	1	0	0
Pre-Diet Change	6/28/2019	9:37	12	1	LB	Inside	DR1/Yard1	80	Sunny	Rubi	0	0.1	0.5	0	0.1	0	0	0.1	0	0	0.2	0	1	0.3	0.7	0	1	0	0
Pre-Diet Change	6/28/2019	9:37	12	1	LB	Inside	DR1/Yard1	80	Sunny	Togo	0	0	1	0	0	0	0	0	0	0	0	0	1	1	0	0	1	0	0	rice crispies, alfalfa, lettuce, mims, tomato, califlower
Pre-Diet Change	6/28/2019	10:13	12	1	LB	Inside	DR1/Yard1	81	Sunny	Azinza	0	0	0.1	0	0.6	0	0	0.1	0	0	0.1	0.1	1	0.7	0.2	0.1	1	0	0
Pre-Diet Change	6/28/2019	10:13	12	1	LB	Inside	DR1/Yard1	81	Sunny	Mikella	0	0.2	0.5	0	0.2	0	0	0.1	0	0	0	0	1	0.8	0.2	0	1	0	0
Pre-Diet Change	6/28/2019	10:13	12	1	LB	Inside	DR1/Yard1	81	Sunny	Ndjole	0	0.1	0.9	0	0	0	0	0	0	0	0	0	1	0.9	0.1	0	1	0	0
Pre-Diet Change	6/28/2019	10:13	12	1	LB	Inside	DR1/Yard1	81	Sunny	Rubi	0.2	0.1	0.1	0	0.6	0	0	0	0	0	0	0	1	0.9	0.1	0	1	0	0
Pre-Diet Change	6/28/2019	10:13	12	1	LB	Inside	DR1/Yard1	81	Sunny	Togo	0.9	0	0.1	0	0	0	0	0	0	0	0	0	1	0.9	0.1	0	1	0	0
Pre-Diet Change	6/28/2019	13:40	13	3	LB	Both	DR1/Yard1	93	Sunny	Azinza	0.2	0.3	0	0	0.3	0	0	0	0	0	0.1	0.1	1	0.6	0.3	0.1	1	0	0
Pre-Diet Change	6/28/2019	13:40	13	3	LB	Both	DR1/Yard1	93	Sunny	Mikella	0.6	0.3	0.1	0	0	0	0	0	0	0	0	0	1	0.4	0.6	0	1	0	0
Pre-Diet Change	6/28/2019	13:40	13	3	LB	Both	DR1/Yard1	93	Sunny	Ndjole	0.5	0	0.4	0	0.1	0	0	0	0	0	0	0	1	0.9	0.1	0	1	0	0
Pre-Diet Change	6/28/2019	13:40	13	3	LB	Both	DR1/Yard1	93	Sunny	Rubi	0.2	0.2	0.1	0	0.5	0	0	0	0	0	0	0	1	0.8	0.2	0	1	0	0
Pre-Diet Change	6/28/2019	13:40	13	3	LB	Both	DR1/Yard1	93	Sunny	Togo	0.6	0.1	0.3	0	0	0	0	0	0	0	0	0	1	0.9	0.1	0	1	0	0
Pre-Diet Change	6/28/2019	14:18	13	3	LB	Both	DR1/Yard1	93	Sunny	Azinza	0.5	0	0	0	0.3	0	0	0	0	0	0	0.2	1	0.8	0	0.2	1	0	0
Pre-Diet Change	6/28/2019	14:18	13	3	LB	Both	DR1/Yard1	93	Sunny	Mikella	0.8	0	0	0	0.2	0	0	0	0	0	0	0	1	1	0	0	1	0	0
Pre-Diet Change	6/28/2019	14:18	13	3	LB	Both	DR1/Yard1	93	Sunny	Ndjole	0.8	0	0	0	0.2	0	0	0	0	0	0	0	1	1	0	0	1	0	0
Pre-Diet Change	6/28/2019	14:18	13	3	LB	Both	DR1/Yard1	93	Sunny	Rubi	0.3	0	0.3	0	0.3	0	0	0	0	0	0.1	0	1	1	0	0	1	0	0
Pre-Diet Change	6/28/2019	14:18	13	3	LB	Both	DR1/Yard1	93	Sunny	Togo	0.9	0	0	0	0.1	0	0	0	0	0	0	0	1	1	0	0	1	0	0
Pre-Diet Change	6/29/2019	13:32	14	3	LL	Both	DR1/Yard1	95	Sunny	Azinza	0.7	0.1	0	0	0	0	0	0.1	0	0	0	0.1	1	0.8	0.1	0.1	1	0	0
Pre-Diet Change	6/29/2019	13:32	14	3	LL	Both	DR1/Yard1	95	Sunny	Mikella	0.8	0.1	0	0	0.1	0	0	0	0	0	0	0	1	0.9	0.1	0	1	0	0
Pre-Diet Change	6/29/2019	13:32	14	3	LL	Both	DR1/Yard1	95	Sunny	Ndjole	0.8	0	0	0	0.1	0	0	0.1	0	0	0	0	1	1	0	0	1	0	0
Pre-Diet Change	6/29/2019	13:32	14	3	LL	Both	DR1/Yard1	95	Sunny	Rubi	0.7	0	0.2	0	0	0	0	0	0	0	0	0.1	1	1	0	0	1	0	0
Pre-Diet Change	6/29/2019	13:32	14	3	LL	Both	DR1/Yard1	95	Sunny	Togo	1	0	0	0	0	0	0	0	0	0	0	0	1	1	0	0	1	0	0	R&R motion once but no chewing so did not record
Pre-Diet Change	6/29/2019	14:07	14	3	LL	Both	DR1/Yard1	95	Sunny	Azinza	0.5	0.1	0	0	0	0	0	0.1	0	0	0.2	0.1	1	0.7	0.2	0.1	1	0	0
Pre-Diet Change	6/29/2019	14:07	14	3	LL	Both	DR1/Yard1	95	Sunny	Mikella	0.3	0.2	0.5	0	0	0	0	0	0	0	0	0	1	0.7	0.3	0	1	0	0
Pre-Diet Change	6/29/2019	14:07	14	3	LL	Both	DR1/Yard1	95	Sunny	Ndjole	0.7	0.1	0.1	0	0	0	0	0	0	0	0	0.1	1	0.8	0.1	0.1	1	0	0
Pre-Diet Change	6/29/2019	14:07	14	3	LL	Both	DR1/Yard1	95	Sunny	Rubi	0.2	0.2	0.4	0	0.1	0	0	0.1	0	0	0	0	1	0.6	0.4	0	1	0	0
Pre-Diet Change	6/29/2019	14:07	14	3	LL	Both	DR1/Yard1	95	Sunny	Togo	0.5	0.1	0.1	0	0	0.3	0	0	0	0	0	0	1	0.9	0.1	0	1	11	0
Pre-Diet Change	6/29/2019	14:46	15	3	LB	Both	DR1/Yard1	95	Sunny	Azinza	0	0.2	0	0	0.6	0	0	0	0	0	0	0.2	1	0.7	0.3	0	1	0	0
Pre-Diet Change	6/29/2019	14:46	15	3	LB	Both	DR1/Yard1	95	Sunny	Mikella	0.2	0.2	0.3	0	0.2	0	0	0.1	0	0	0	0	1	0.8	0.2	0	1	0	0
Pre-Diet Change	6/29/2019	14:46	15	3	LB	Both	DR1/Yard1	95	Sunny	Ndjole	0.4	0.2	0.4	0	0	0	0	0	0	0	0	0	1	0.7	0.3	0	1	0	0
Pre-Diet Change	6/29/2019	14:46	15	3	LB	Both	DR1/Yard1	95	Sunny	Rubi	0.1	0.2	0.1	0	0.2	0	0	0.3	0	0	0.1	0	1	0.7	0.3	0	1	0	0
Pre-Diet Change	6/29/2019	14:46	15	3	LB	Both	DR1/Yard1	95	Sunny	Togo	0.3	0	0.4	0	0	0.1	0	0.2	0	0	0	0	1	0.7	0.3	0	1	9	0
Pre-Diet Change	6/29/2019	15:10	15	4	LB	Both	DR1/Yard1	95	Sunny	Azinza	0	0.1	0	0	0.7	0	0	0	0	0	0.1	0.1	1	0.7	0.2	0.1	1	0	0
Pre-Diet Change	6/29/2019	15:10	15	4	LB	Both	DR1/Yard1	95	Sunny	Mikella	0.8	0	0	0	0.2	0	0	0	0	0	0	0	1	1	0	0	1	0	0
Pre-Diet Change	6/29/2019	15:10	15	4	LB	Both	DR1/Yard1	95	Sunny	Ndjole	1	0	0	0	0	0	0	0	0	0	0	0	1	1	0	0	1	0	0
Pre-Diet Change	6/29/2019	15:10	15	4	LB	Both	DR1/Yard1	95	Sunny	Rubi	0	0	0	0	0.8	0	0	0.1	0	0	0.1	0	1	0.8	0.2	0	1	0	0
Pre-Diet Change	6/29/2019	15:10	15	4	LB	Both	DR1/Yard1	95	Sunny	Togo	0.5	0.1	0	0	0	0.3	0	0.1	0	0	0	0	1	1	0	0	1	7	0
Pre-Diet Change	6/30/2019	9:25	16	1	KL	Both	DR1/Yard1	78	Sunny	Azinza	0.4	0.3	0.2	0	0	0	0	0	0	0	0.1	0	1	0.6	0.4	0	1	0	0
Pre-Diet Change	6/30/2019	9:25	16	1	KL	Both	DR1/Yard1	78	Sunny	Mikella	0.5	0.2	0.2	0	0.1	0	0	0	0	0	0	0	1	0.7	0.3	0	1	0	0
Pre-Diet Change	6/30/2019	9:25	16	1	KL	Both	DR1/Yard1	78	Sunny	Ndjole	0.5	0.2	0.1	0	0.2	0	0	0	0	0	0	0	1	0.8	0.2	0	1	0	0
Pre-Diet Change	6/30/2019	9:25	16	1	KL	Both	DR1/Yard1	78	Sunny	Rubi	0.2	0.4	0.1	0.1	0	0	0.2	0	0	0	0	0	1	0.6	0.4	0	1	0	0
Pre-Diet Change	6/30/2019	9:25	16	1	KL	Both	DR1/Yard1	78	Sunny	Togo	0.5	0.3	0.1	0	0.1	0	0	0	0	0	0	0	1	0.7	0.3	0	1	0	0
Pre-Diet Change	6/30/2019	10:00	16	1	KL	Outside	DR1/Yard1	80	Sunny	Azinza	0.3	0.2	0	0.3	0	0	0	0.2	0	0	0	0	1	0.7	0.3	0	1	0	0
Pre-Diet Change	6/30/2019	10:00	16	1	KL	Outside	DR1/Yard1	80	Sunny	Mikella	0.5	0.1	0.2	0	0.1	0	0	0.1	0	0	0	0	1	0.8	0.2	0	1	0	0
Pre-Diet Change	6/30/2019	10:00	16	1	KL	Outside	DR1/Yard1	80	Sunny	Ndjole	0.5	0.2	0.3	0	0	0	0	0	0	0	0	0	1	0.8	0.2	0	1	0	0
Pre-Diet Change	6/30/2019	10:00	16	1	KL	Outside	DR1/Yard1	80	Sunny	Rubi	0.3	0.4	0.2	0	0	0	0	0.1	0	0	0	0	1	0.6	0.4	0	1	0	0
Pre-Diet Change	6/30/2019	10:00	16	1	KL	Outside	DR1/Yard1	80	Sunny	Togo	0.6	0.2	0.1	0	0.1	0	0	0	0	0	0	0	1	0.8	0.2	0	1	0	0
Pre-Diet Change	7/1/2019	13:30	17	3	KL	Both	DR1/Yard1	88	Sunny	Azinza	0.1	0.2	0	0.3	0	0	0	0.4	0	0	0	0	1	0.6	0.4	0	1	0	0
Pre-Diet Change	7/1/2019	13:30	17	3	KL	Both	DR1/Yard1	88	Sunny	Mikella	0.7	0	0	0	0.3	0	0	0	0	0	0	0	1	1	0	0	1	0	0
Pre-Diet Change	7/1/2019	13:30	17	3	KL	Both	DR1/Yard1	88	Sunny	Ndjole	1	0	0	0	0	0	0	0	0	0	0	0	1	1	0	0	1	0	0
Pre-Diet Change	7/1/2019	13:30	17	3	KL	Both	DR1/Yard1	88	Sunny	Rubi	0.4	0	0	0.1	0.1	0	0	0.4	0	0	0	0	1	0.8	0.2	0	1	0	0
Pre-Diet Change	7/1/2019	13:30	17	3	KL	Both	DR1/Yard1	88	Sunny	Togo	0.7	0	0	0	0.1	0.2	0	0	0	0	0	0	1	1	0	0	1	5	0
Pre-Diet Change	7/1/2019	14:04	17	3	KL	Both	DR1/Yard1	88	Sunny	Azinza	0.4	0.2	0	0.1	0.2	0	0	0.1	0	0	0	0	1	0.8	0.2	0	1	0	0
Pre-Diet Change	7/1/2019	14:04	17	3	KL	Both	DR1/Yard1	88	Sunny	Mikella	0.4	0	0.1	0	0.4	0	0	0.1	0	0	0	0	1	1	0	0	1	0	0
Pre-Diet Change	7/1/2019	14:04	17	3	KL	Both	DR1/Yard1	88	Sunny	Ndjole	1	0	0	0	0	0	0	0	0	0	0	0	1	1	0	0	1	0	0
Pre-Diet Change	7/1/2019	14:04	17	3	KL	Both	DR1/Yard1	88	Sunny	Rubi	0.5	0.1	0	0.1	0.3	0	0	0	0	0	0	0	1	0.9	0.1	0	1	0	0
Pre-Diet Change	7/1/2019	14:04	17	3	KL	Both	DR1/Yard1	88	Sunny	Togo	1	0	0	0	0	0	0	0	0	0	0	0	1	1	0	0	1	0	0
Pre-Diet Change	7/2/2019	10:54	18	1	MD	Both	DR1/Yard1	83	PartlyCloudy	Azinza	0.6	0.2	0	0.2	0	0	0	0	0	0	0	0	1	0.7	0.3	0	1	0	0
Pre-Diet Change	7/2/2019	10:54	18	1	MD	Both	DR1/Yard1	83	PartlyCloudy	Mikella	0.9	0.1	0	0	0	0	0	0	0	0	0	0	1	0.9	0.1	0	1	0	0	playing with peeling paint on walls
Pre-Diet Change	7/2/2019	10:54	18	1	MD	Both	DR1/Yard1	83	PartlyCloudy	Ndjole	0.6	0.3	0.1	0	0	0	0	0	0	0	0	0	1	0.7	0.3	0	1	0	0
Pre-Diet Change	7/2/2019	10:54	18	1	MD	Both	DR1/Yard1	83	PartlyCloudy	Rubi	0.6	0.2	0.1	0	0.1	0	0	0	0	0	0	0	1	0.8	0.2	0	1	0	0
Pre-Diet Change	7/2/2019	10:54	18	1	MD	Both	DR1/Yard1	83	PartlyCloudy	Togo	1	0	0	0	0	0	0	0	0	0	0	0	1	1	0	0	1	0	0
Pre-Diet Change	7/2/2019	11:26	18	2	MD	Both	DR1/Yard1	83	PartlyCloudy	Azinza	0.4	0.4	0	0	0	0	0	0.2	0	0	0	0	1	0.6	0.4	0	1	0	0
Pre-Diet Change	7/2/2019	11:26	18	2	MD	Both	DR1/Yard1	83	PartlyCloudy	Mikella	0.9	0.1	0	0	0	0	0	0	0	0	0	0	1	0.9	0.1	0	1	0	0
Pre-Diet Change	7/2/2019	11:26	18	2	MD	Both	DR1/Yard1	83	PartlyCloudy	Ndjole	0.7	0.3	0	0	0	0	0	0	0	0	0	0	1	0.7	0.3	0	1	0	0
Pre-Diet Change	7/2/2019	11:26	18	2	MD	Both	DR1/Yard1	83	PartlyCloudy	Rubi	0.4	0.6	0	0	0	0	0	0	0	0	0	0	1	0.4	0.6	0	1	0	0
Pre-Diet Change	7/2/2019	11:26	18	2	MD	Both	DR1/Yard1	83	PartlyCloudy	Togo	0.8	0.1	0	0	0.1	0	0	0	0	0	0	0	1	0.9	0.1	0	1	0	0
Pre-Diet Change	7/3/2019	15:10	19	4	MD	Outside	DR1/Yard1	90	Overcast	Azinza	0.4	0.3	0	0.1	0	0	0	0.1	0	0	0	0.1	1	0.6	0.4	0	1	0	0
Pre-Diet Change	7/3/2019	15:10	19	4	MD	Outside	DR1/Yard1	90	Overcast	Mikella	0.6	0.2	0.1	0	0	0	0	0	0	0	0	0.1	1	0.9	0.1	0	1	0	0
Pre-Diet Change	7/3/2019	15:10	19	4	MD	Outside	DR1/Yard1	90	Overcast	Ndjole	0.5	0	0.4	0	0	0	0	0	0	0	0	0.1	1	1	0	0	1	0	0
Pre-Diet Change	7/3/2019	15:10	19	4	MD	Outside	DR1/Yard1	90	Overcast	Rubi	0.4	0.4	0	0.1	0	0	0	0	0	0	0	0.1	1	0.6	0.4	0	1	0	0
Pre-Diet Change	7/3/2019	15:10	19	4	MD	Outside	DR1/Yard1	90	Overcast	Togo	0.7	0	0.1	0.1	0	0	0	0.1	0	0	0	0	1	1	0	0	1	0	0
Pre-Diet Change	7/3/2019	15:42	19	4	MD	Outside	DR1/Yard1	90	Overcast	Azinza	0.3	0.6	0	0	0	0	0	0.1	0	0	0	0	1	0.5	0.5	0	1	0	0
Pre-Diet Change	7/3/2019	15:42	19	4	MD	Outside	DR1/Yard1	90	Overcast	Mikella	0.7	0.1	0.2	0	0	0	0	0	0	0	0	0	1	0.9	0.1	0	1	0	0
Pre-Diet Change	7/3/2019	15:42	19	4	MD	Outside	DR1/Yard1	90	Overcast	Ndjole	0.4	0.3	0.2	0	0	0	0	0	0	0	0	0.1	1	0.6	0.4	0	1	0	0
Pre-Diet Change	7/3/2019	15:42	19	4	MD	Outside	DR1/Yard1	90	Overcast	Rubi	0.3	0.3	0.4	0	0	0	0	0	0	0	0	0	1	0.7	0.3	0	1	0	0
Pre-Diet Change	7/3/2019	15:42	19	4	MD	Outside	DR1/Yard1	90	Overcast	Togo	0.8	0.1	0	0	0	0	0	0	0	0	0.1	0	1	0.9	0.1	0	1	0	0	Rubi other is her chasing a rabbit
Pre-Diet Change	7/4/2019	11:03	20	2	MD	Outside	DR1/Yard1	84	PartlyCloudy	Azinza	0	0.3	0.2	0	0	0	0	0.2	0.3	0	0	0	1	0.7	0.3	0	1	0	0
Pre-Diet Change	7/4/2019	11:03	20	2	MD	Outside	DR1/Yard1	84	PartlyCloudy	Mikella	0.3	0.1	0.3	0	0.1	0	0	0.2	0	0	0	0	1	0.9	0.1	0	1	0	0
Pre-Diet Change	7/4/2019	11:03	20	2	MD	Outside	DR1/Yard1	84	PartlyCloudy	Ndjole	0.3	0	0.5	0	0.1	0	0	0	0	0	0	0.1	1	0.9	0.1	0	1	0	0
Pre-Diet Change	7/4/2019	11:03	20	2	MD	Outside	DR1/Yard1	84	PartlyCloudy	Rubi	0.1	0.2	0.4	0	0	0	0	0	0.3	0	0	0	1	0.8	0.2	0	1	0	0
Pre-Diet Change	7/4/2019	11:03	20	2	MD	Outside	DR1/Yard1	84	PartlyCloudy	Togo	0.5	0.1	0.4	0	0	0	0	0	0	0	0	0	1	0.9	0.1	0	1	0	0
Pre-Diet Change	7/4/2019	11:33	20	2	MD	Outside	DR1/Yard1	84	PartlyCloudy	Azinza	0.4	0.1	0	0.2	0	0	0	0.1	0.2	0	0	0	1	0.9	0.1	0	1	0	0
Pre-Diet Change	7/4/2019	11:33	20	2	MD	Outside	DR1/Yard1	84	PartlyCloudy	Mikella	0.5	0.2	0.2	0	0.1	0	0	0	0	0	0	0	1	0.7	0.3	0	1	0	0
Pre-Diet Change	7/4/2019	11:33	20	2	MD	Outside	DR1/Yard1	84	PartlyCloudy	Ndjole	0.1	0.1	0.6	0	0	0	0	0	0	0	0	0.2	1	0.6	0.4	0	1	0	0
Pre-Diet Change	7/4/2019	11:33	20	2	MD	Outside	DR1/Yard1	84	PartlyCloudy	Rubi	0.1	0.2	0.3	0	0.2	0	0	0	0.2	0	0	0	1	0.7	0.3	0	1	0	0
Pre-Diet Change	7/4/2019	11:33	20	2	MD	Outside	DR1/Yard1	84	PartlyCloudy	Togo	0.7	0.1	0.2	0	0	0	0	0	0	0	0	0	1	0.9	0.1	0	1	0	0
Pre-Diet Change	7/5/2019	9:30	21	1	LB	Outside	DR1/Yard1	80	Sunny	Azinza	0	0.1	0.1	0	0.6	0	0	0.1	0	0	0	0.1	1	0.7	0.2	0.1	1	0	0
Pre-Diet Change	7/5/2019	9:30	21	1	LB	Outside	DR1/Yard1	80	Sunny	Mikella	0	0.3	0.6	0	0.1	0	0	0	0	0	0	0	1	0.7	0.3	0	1	0	0
Pre-Diet Change	7/5/2019	9:30	21	1	LB	Outside	DR1/Yard1	80	Sunny	Ndjole	0	0	1	0	0	0	0	0	0	0	0	0	1	1	0	0	1	0	0
Pre-Diet Change	7/5/2019	9:30	21	1	LB	Outside	DR1/Yard1	80	Sunny	Rubi	0	0.2	0.7	0	0	0	0	0.1	0	0	0	0	1	0.7	0.3	0	1	0	0
Pre-Diet Change	7/5/2019	9:30	21	1	LB	Outside	DR1/Yard1	80	Sunny	Togo	0.2	0.1	0.7	0	0	0	0	0	0	0	0	0	1	0.9	0.1	0	1	0	0
Pre-Diet Change	7/5/2019	10:04	21	1	LB	Outside	DR1/Yard1	81	Sunny	Azinza	0.1	0.1	0	0	0.2	0	0	0.4	0	0	0	0.2	1	0.5	0.3	0.2	1	0	0
Pre-Diet Change	7/5/2019	10:04	21	1	LB	Outside	DR1/Yard1	81	Sunny	Mikella	0.3	0.2	0.3	0	0.2	0	0	0	0	0	0	0	1	0.8	0.2	0	1	0	0
Pre-Diet Change	7/5/2019	10:04	21	1	LB	Outside	DR1/Yard1	81	Sunny	Ndjole	0	0.1	0.7	0	0	0	0	0	0	0	0	0.2	1	0.7	0.1	0.2	1	0	0
Pre-Diet Change	7/5/2019	10:04	21	1	LB	Outside	DR1/Yard1	81	Sunny	Rubi	0	0.2	0	0	0.5	0	0	0.3	0	0	0	0	1	0.8	0.2	0	1	0	0
Pre-Diet Change	7/5/2019	10:04	21	1	LB	Outside	DR1/Yard1	81	Sunny	Togo	0.4	0.2	0.2	0	0.1	0	0	0.1	0	0	0	0	1	0.8	0.2	0	1	0	0
Pre-Diet Change	7/5/2019	13:40	22	3	LB	Both	DR1/Yard1	90	Sunny	Azinza	0.2	0.2	0	0	0.4	0	0	0	0	0	0.2	0	1	0.7	0.3	0	1	0	0
Pre-Diet Change	7/5/2019	13:40	22	3	LB	Both	DR1/Yard1	90	Sunny	Mikella	0.7	0.1	0.1	0	0	0	0	0	0	0	0.1	0	1	0.9	0.1	0	1	0	0
Pre-Diet Change	7/5/2019	13:40	22	3	LB	Both	DR1/Yard1	90	Sunny	Ndjole	0.4	0.4	0	0	0.2	0	0	0	0	0	0	0	1	0.6	0.4	0	1	0	0
Pre-Diet Change	7/5/2019	13:40	22	3	LB	Both	DR1/Yard1	90	Sunny	Rubi	0.2	0.4	0.2	0.2	0	0	0	0	0	0	0	0	1	0.5	0.5	0	1	0	0
Pre-Diet Change	7/5/2019	13:40	22	3	LB	Both	DR1/Yard1	90	Sunny	Togo	0.9	0	0.1	0	0	0	0	0	0	0	0	0	1	1	0	0	1	0	0
Pre-Diet Change	7/5/2019	14:15	22	3	LB	Both	DR1/Yard1	90	Sunny	Azinza	0.2	0.4	0	0	0.3	0	0	0	0	0	0.1	0	1	0.5	0.5	0	1	0	0
Pre-Diet Change	7/5/2019	14:15	22	3	LB	Both	DR1/Yard1	90	Sunny	Mikella	0.4	0.1	0.3	0	0.2	0	0	0	0	0	0	0	1	0.8	0.2	0	1	0	0
Pre-Diet Change	7/5/2019	14:15	22	3	LB	Both	DR1/Yard1	90	Sunny	Ndjole	0.4	0.3	0.3	0	0	0	0	0	0	0	0	0	1	0.7	0.3	0	1	0	0
Pre-Diet Change	7/5/2019	14:15	22	3	LB	Both	DR1/Yard1	90	Sunny	Rubi	0.1	0.4	0	0	0.5	0	0	0	0	0	0	0	1	0.6	0.4	0	1	0	0
Pre-Diet Change	7/5/2019	14:15	22	3	LB	Both	DR1/Yard1	90	Sunny	Togo	0.6	0.1	0.3	0	0	0	0	0	0	0	0	0	1	0.8	0.2	0	1	0	0
Pre-Diet Change	7/6/2019	13:30	23	3	LB	Both	DR1/Yard1	85	Sunny	Azinza	0	0.3	0	0	0.4	0	0	0	0	0	0.3	0	1	0.6	0.4	0	1	0	0
Pre-Diet Change	7/6/2019	13:30	23	3	LB	Both	DR1/Yard1	85	Sunny	Mikella	0.5	0.1	0.1	0	0.2	0	0	0	0	0	0.1	0	1	0.8	0.2	0	1	0	0
Pre-Diet Change	7/6/2019	13:30	23	3	LB	Both	DR1/Yard1	85	Sunny	Ndjole	0.3	0.3	0.2	0	0.2	0	0	0	0	0	0	0	1	0.7	0.3	0	1	0	0
Pre-Diet Change	7/6/2019	13:30	23	3	LB	Both	DR1/Yard1	85	Sunny	Rubi	0	0.4	0	0	0.3	0	0	0.1	0	0	0.2	0	1	0.4	0.6	0	1	0	0
Pre-Diet Change	7/6/2019	13:30	23	3	LB	Both	DR1/Yard1	85	Sunny	Togo	0.5	0.2	0.2	0	0	0	0	0.1	0	0	0	0	1	0.8	0.2	0	1	0	0
Pre-Diet Change	7/6/2019	14:02	23	3	LB	Both	DR1/Yard1	85	Sunny	Azinza	0.1	0.3	0.1	0	0.1	0	0	0.2	0	0	0.2	0	1	0.6	0.4	0	1	0	0
Pre-Diet Change	7/6/2019	14:02	23	3	LB	Both	DR1/Yard1	85	Sunny	Mikella	0.2	0.1	0.4	0	0.3	0	0	0	0	0	0	0	1	0.8	0.2	0	1	0	0
Pre-Diet Change	7/6/2019	14:02	23	3	LB	Both	DR1/Yard1	85	Sunny	Ndjole	0.5	0.1	0.2	0	0.2	0	0	0	0	0	0	0	1	0.9	0.1	0	1	0	0
Pre-Diet Change	7/6/2019	14:02	23	3	LB	Both	DR1/Yard1	85	Sunny	Rubi	0	0.2	0	0	0.6	0	0	0.2	0	0	0	0	1	0.8	0.2	0	1	0	0
Pre-Diet Change	7/6/2019	14:02	23	3	LB	Both	DR1/Yard1	85	Sunny	Togo	0.3	0.1	0.2	0	0.2	0.1	0	0.1	0	0	0	0	1	0.9	0.1	0	1	1	0
Pre-Diet Change	7/6/2019	15:00	24	4	LL	Both	DR1/Yard1	87	PartlyCloudy	Azinza	0.1	0.5	0.2	0.1	0	0	0.1	0	0	0	0	0	1	0.4	0.6	0	1	0	1
Pre-Diet Change	7/6/2019	15:00	24	4	LL	Both	DR1/Yard1	87	PartlyCloudy	Emily	0.9	0	0	0	0.1	0	0	0	0	0	0	0	1	1	0	0	1	0	0	yard with access to back holding (side yard and 1 bedroom) with mesh howdy with emily and fin in adjacent bedrooms (not sharing same space)
Pre-Diet Change	7/6/2019	15:00	24	4	LL	Both	DR1/Yard1	87	PartlyCloudy	Fin	0.7	0.2	0	0.1	0	0	0	0	0	0	0	0	1	0.8	0.2	0	1	0	0	Scan 2-azinza a lot of sifting w only slight taste/touch to mouth
Pre-Diet Change	7/6/2019	15:00	24	4	LL	Both	DR1/Yard1	87	PartlyCloudy	Mikella	1	0	0	0	0	0	0	0	0	0	0	0	1	1	0	0	1	0	0	Finn and Em come into adjoing suite 1X to visit thus the affilliate interaction through the mesh with azinza
Pre-Diet Change	7/6/2019	15:00	24	4	LL	Both	DR1/Yard1	87	PartlyCloudy	Ndjole	0.8	0.2	0	0	0	0	0	0	0	0	0	0	1	0.8	0.2	0	1	0	0
Pre-Diet Change	7/6/2019	15:00	24	4	LL	Both	DR1/Yard1	87	PartlyCloudy	Rubi	0.5	0.4	0	0	0.1	0	0	0	0	0	0	0	1	0.6	0.4	0	1	0	0
Pre-Diet Change	7/6/2019	15:00	24	4	LL	Both	DR1/Yard1	87	PartlyCloudy	Togo	0.8	0.1	0	0	0.1	0	0	0	0	0	0	0	1	0.9	0.1	0	1	0	0	Gorrillas were in suite behind the scenes with access to yard 1 I observed from the back and followed if needed to
Pre-Diet Change	7/6/2019	15:33	24	4	LL	Outside	DR1/Yard1	87	PartlyCloudy	Azinza	0.3	0.3	0.1	0	0	0	0	0.2	0	0	0	0.1	1	0.5	0.4	0.1	1	0	0
Pre-Diet Change	7/6/2019	15:33	24	4	LL	Outside	DR1/Yard1	87	PartlyCloudy	Mikella	0.5	0.1	0.3	0	0.1	0	0	0	0	0	0	0	1	0.9	0.1	0	1	0	0	Frozen grapes scan 8 rubi eating togos RR also saw azinza do the same but not on a scan
Pre-Diet Change	7/6/2019	15:33	24	4	LL	Outside	DR1/Yard1	87	PartlyCloudy	Ndjole	0.6	0.1	0.2	0	0	0	0	0	0	0	0	0.1	1	0.7	0.2	0.1	1	0	0
Pre-Diet Change	7/6/2019	15:33	24	4	LL	Outside	DR1/Yard1	87	PartlyCloudy	Rubi	0.1	0.1	0.4	0	0.1	0	0	0.2	0	0	0.1	0	1	0.7	0.3	0	1	0	0
Pre-Diet Change	7/6/2019	15:33	24	4	LL	Outside	DR1/Yard1	87	PartlyCloudy	Togo	0.1	0	0.2	0	0	0.7	0	0	0	0	0	0	1	1	0	0	1	15	0	most of observation all in bedroom next to emily and fin
Pre-Diet Change	7/7/2019	9:30	25	1	KL	Inside	DR1/Yard1	84	Sunny	Azinza	0.1	0.2	0.3	0.2	0	0	0	0.2	0	0	0	0	1	0.5	0.5	0	1	0	0
Pre-Diet Change	7/7/2019	9:30	25	1	KL	Inside	DR1/Yard1	84	Sunny	Mikella	0	0	1	0	0	0	0	0	0	0	0	0	1	1	0	0	1	0	0
Pre-Diet Change	7/7/2019	9:30	25	1	KL	Inside	DR1/Yard1	84	Sunny	Ndjole	0	0	1	0	0	0	0	0	0	0	0	0	1	0.9	0.1	0	1	0	0
Pre-Diet Change	7/7/2019	9:30	25	1	KL	Inside	DR1/Yard1	84	Sunny	Rubi	0.1	0.2	0.4	0.1	0	0	0	0.2	0	0	0	0	1	0.6	0.4	0	1	0	0
Pre-Diet Change	7/7/2019	9:30	25	1	KL	Inside	DR1/Yard1	84	Sunny	Togo	0.2	0.1	0.7	0	0	0	0	0	0	0	0	0	1	0.9	0.1	0	1	0	0
Pre-Diet Change	7/7/2019	10:06	25	1	KL	Inside	DR1/Yard1	84	Sunny	Azinza	0.2	0.4	0	0.1	0	0	0	0.2	0	0	0.1	0	1	0.4	0.6	0	1	0	0
Pre-Diet Change	7/7/2019	10:06	25	1	KL	Inside	DR1/Yard1	84	Sunny	Mikella	0	0.1	0.9	0	0	0	0	0	0	0	0	0	1	0.9	0.1	0	1	0	0
Pre-Diet Change	7/7/2019	10:06	25	1	KL	Inside	DR1/Yard1	84	Sunny	Ndjole	0.1	0.1	0.8	0	0	0	0	0	0	0	0	0	1	0.9	0.1	0	1	0	0
Pre-Diet Change	7/7/2019	10:06	25	1	KL	Inside	DR1/Yard1	84	Sunny	Rubi	0	0.1	0.5	0.2	0	0	0	0.2	0	0	0	0	1	0.6	0.4	0	1	0	0
Pre-Diet Change	7/7/2019	10:06	25	1	KL	Inside	DR1/Yard1	84	Sunny	Togo	0	0	0.9	0.1	0	0	0	0	0	0	0	0	1	0.9	0.1	0	1	0	0
Pre-Diet Change	7/9/2019	11:11	26	2	MD	Both	DR1/Yard1	88	Sunny	Azinza	0.4	0.4	0	0.2	0	0	0	0	0	0	0	0	1	0.6	0.4	0	1	0	0
Pre-Diet Change	7/9/2019	11:11	26	2	MD	Both	DR1/Yard1	88	Sunny	Mikella	0.7	0.3	0	0	0	0	0	0	0	0	0	0	1	0.7	0.3	0	1	0	0
Pre-Diet Change	7/9/2019	11:11	26	2	MD	Both	DR1/Yard1	88	Sunny	Ndjole	0.8	0.2	0	0	0	0	0	0	0	0	0	0	1	0.8	0.2	0	1	0	0
Pre-Diet Change	7/9/2019	11:11	26	2	MD	Both	DR1/Yard1	88	Sunny	Rubi	0.5	0.3	0	0	0	0	0.1	0	0.1	0	0	0	1	0.6	0.4	0	1	0	0
Pre-Diet Change	7/9/2019	11:11	26	2	MD	Both	DR1/Yard1	88	Sunny	Togo	1	0	0	0	0	0	0	0	0	0	0	0	1	1	0	0	1	0	0
Pre-Diet Change	7/9/2019	11:41	26	2	MD	Both	DR1/Yard1	88	Sunny	Azinza	0.7	0	0.2	0	0	0	0	0.1	0	0	0	0	1	1	0	0	1	0	0
Pre-Diet Change	7/9/2019	11:41	26	2	MD	Both	DR1/Yard1	88	Sunny	Mikella	0.6	0.1	0.3	0	0	0	0	0	0	0	0	0	1	0.9	0.1	0	1	0	0
Pre-Diet Change	7/9/2019	11:41	26	2	MD	Both	DR1/Yard1	88	Sunny	Ndjole	0.6	0.3	0.1	0	0	0	0	0	0	0	0	0	1	0.8	0.2	0	1	0	0
Pre-Diet Change	7/9/2019	11:41	26	2	MD	Both	DR1/Yard1	88	Sunny	Rubi	0.9	0	0.1	0	0	0	0	0	0	0	0	0	1	1	0	0	1	0	0
Pre-Diet Change	7/9/2019	11:41	26	2	MD	Both	DR1/Yard1	88	Sunny	Togo	1	0	0	0	0	0	0	0	0	0	0	0	1	1	0	0	1	0	0
Pre-Diet Change	7/10/2019	15:11	27	4	MD	Both	DR1/Yard1	99	Sunny	Azinza	0.3	0.1	0.1	0.2	0.1	0	0	0.2	0	0	0	0	1	0.9	0.1	0	1	0	0
Pre-Diet Change	7/10/2019	15:11	27	4	MD	Both	DR1/Yard1	99	Sunny	Mikella	0.4	0.2	0.1	0	0.2	0	0	0.1	0	0	0	0	1	0.9	0.1	0	1	0	0	Rubi was trying to lick Azinza's butt maybe copro but mikella broke it off
Pre-Diet Change	7/10/2019	15:11	27	4	MD	Both	DR1/Yard1	99	Sunny	Ndjole	0.4	0.6	0	0	0	0	0	0	0	0	0	0	1	0.4	0.6	0	1	0	0
Pre-Diet Change	7/10/2019	15:11	27	4	MD	Both	DR1/Yard1	99	Sunny	Rubi	0.4	0.2	0.1	0.2	0	0	0	0.1	0	0	0	0	1	0.8	0.2	0	1	0	0
Pre-Diet Change	7/10/2019	15:11	27	4	MD	Both	DR1/Yard1	99	Sunny	Togo	0.8	0	0	0.1	0	0	0.1	0	0	0	0	0	1	1	0	0	1	1	0
Pre-Diet Change	7/10/2019	15:41	27	4	Mzd	Both	DR1/Yard1	99	Sunny	Azinza	0.6	0.2	0.1	0.1	0	0	0	0	0	0	0	0	1	0.8	0.2	0	1	0	0
Pre-Diet Change	7/10/2019	15:41	27	4	Mzd	Both	DR1/Yard1	99	Sunny	Mikella	0.7	0.3	0	0	0	0	0	0	0	0	0	0	1	0.7	0.3	0	1	0	0
Pre-Diet Change	7/10/2019	15:41	27	4	Mzd	Both	DR1/Yard1	99	Sunny	Ndjole	0.5	0.3	0.2	0	0	0	0	0	0	0	0	0	1	0.7	0.3	0	1	0	0
Pre-Diet Change	7/10/2019	15:41	27	4	Mzd	Both	DR1/Yard1	99	Sunny	Rubi	0.4	0.3	0.2	0.1	0	0	0	0	0	0	0	0	1	0.7	0.3	0	1	0	0
Pre-Diet Change	7/10/2019	15:41	27	4	Mzd	Both	DR1/Yard1	99	Sunny	Togo	0.7	0.1	0.2	0	0	0	0	0	0	0	0	0	1	0.8	0.2	0	1	0	0
Pre-Diet Change	7/11/2019	11:00	28	2	RS	Both	DR1/Yard1	82	PartlyCloudy	Azinza	0.6	0.1	0	0.1	0	0	0	0.1	0	0	0	0.1	1	0.7	0.1	0.2	1	0	0
Pre-Diet Change	7/11/2019	11:00	28	2	RS	Both	DR1/Yard1	82	PartlyCloudy	Mikella	0.3	0.1	0.5	0	0	0	0	0.1	0	0	0	0	1	0.9	0.1	0	1	0	0	given access to dayroom at 11:20 alfalfa available in dayroom
Pre-Diet Change	7/11/2019	11:00	28	2	RS	Both	DR1/Yard1	82	PartlyCloudy	Ndjole	0.1	0.2	0.6	0.1	0	0	0	0	0	0	0	0	1	0.7	0.2	0.1	1	0	0
Pre-Diet Change	7/11/2019	11:00	28	2	RS	Both	DR1/Yard1	82	PartlyCloudy	Rubi	0.1	0.2	0.6	0.1	0	0	0	0	0	0	0	0	1	0.8	0.2	0	1	0	0
Pre-Diet Change	7/11/2019	11:00	28	2	RS	Both	DR1/Yard1	82	PartlyCloudy	Togo	0.5	0	0.5	0	0	0	0	0	0	0	0	0	1	0.9	0.1	0	1	0	0
Pre-Diet Change	7/11/2019	11:30	28	2	RS	Both	DR1/Yard1	83	PartlyCloudy	Azinza	0.3	0.6	0	0.1	0	0	0	0	0	0	0	0	1	0.6	0.4	0	1	0	0
Pre-Diet Change	7/11/2019	11:30	28	2	RS	Both	DR1/Yard1	83	PartlyCloudy	Mikella	0.7	0	0.3	0	0	0	0	0	0	0	0	0	1	1	0	0	1	0	0
Pre-Diet Change	7/11/2019	11:30	28	2	RS	Both	DR1/Yard1	83	PartlyCloudy	Ndjole	0.2	0.1	0.6	0	0.1	0	0	0	0	0	0	0	1	1	0	0	1	0	0
Pre-Diet Change	7/11/2019	11:30	28	2	RS	Both	DR1/Yard1	83	PartlyCloudy	Rubi	0.4	0.2	0.2	0	0.2	0	0	0	0	0	0	0	1	0.8	0.2	0	1	0	0
Pre-Diet Change	7/11/2019	11:30	28	2	RS	Both	DR1/Yard1	83	PartlyCloudy	Togo	0.7	0.1	0.2	0	0	0	0	0	0	0	0	0	1	0.9	0.1	0	1	0	0
Pre-Diet Change	7/12/2019	9:30	29	1	LB	Both	DR1/Yard1	78	Sunny	Azinza	0.1	0.2	0.2	0	0.2	0	0	0.1	0	0	0.1	0.1	1	0.5	0.4	0.1	1	0	0
Pre-Diet Change	7/12/2019	9:30	29	1	LB	Both	DR1/Yard1	78	Sunny	Mikella	0	0.1	0.8	0	0	0	0	0.1	0	0	0	0	1	0.8	0.2	0	1	0	0
Pre-Diet Change	7/12/2019	9:30	29	1	LB	Both	DR1/Yard1	78	Sunny	Rubi	0.1	0.3	0.6	0	0	0	0	0	0	0	0	0	1	0.6	0.4	0	1	0	0
Pre-Diet Change	7/12/2019	9:30	29	1	LB	Both	DR1/Yard1	78	Sunny	Togo	0.5	0.1	0.4	0	0	0	0	0	0	0	0	0	1	0.8	0.2	0	1	0	0
Pre-Diet Change	7/12/2019	10:00	29	1	LB	Both	DR1/Yard1	78	Sunny	Azinza	0.1	0.1	0	0	0.6	0	0	0.1	0	0	0.1	0	1	0.7	0.3	0	1	0	0
Pre-Diet Change	7/12/2019	10:00	29	1	LB	Both	DR1/Yard1	78	Sunny	Mikella	0.3	0	0.7	0	0	0	0	0	0	0	0	0	1	0.9	0.1	0	1	0	0
Pre-Diet Change	7/12/2019	10:00	29	1	LB	Both	DR1/Yard1	78	Sunny	Rubi	0.2	0.2	0.2	0	0.3	0	0	0.1	0	0	0	0	1	0.8	0.2	0	1	0	0
Pre-Diet Change	7/12/2019	10:00	29	1	LB	Both	DR1/Yard1	78	Sunny	Togo	0.6	0	0.3	0	0.1	0	0	0	0	0	0	0	1	1	0	0	1	0	0
Pre-Diet Change	7/12/2019	13:40	30	3	LB	Both	DR1/Yard1	87	Sunny	Azinza	0	0.1	0	0	0.3	0	0	0.2	0	0	0.4	0	1	0.6	0.4	0	1	0	0
Pre-Diet Change	7/12/2019	13:40	30	3	LB	Both	DR1/Yard1	87	Sunny	Mikella	0.6	0.1	0	0	0.3	0	0	0	0	0	0	0	1	0.9	0.1	0	1	0	0
Pre-Diet Change	7/12/2019	13:40	30	3	LB	Both	DR1/Yard1	87	Sunny	Rubi	0.3	0.1	0	0	0.4	0	0	0.2	0	0	0	0	1	0.8	0.2	0	1	0	0
Pre-Diet Change	7/12/2019	13:40	30	3	LB	Both	DR1/Yard1	87	Sunny	Togo	0.9	0	0	0	0.1	0	0	0	0	0	0	0	1	1	0	0	1	0	0	Gorrillas had acces to DR2 and BR2-stayed in BR4 and watched from the back
Pre-Diet Change	7/12/2019	14:15	30	3	LB	Both	DR1/Yard1	87	Sunny	Azinza	0.2	0.1	0.1	0	0	0	0	0.4	0	0	0.2	0	1	0.7	0.3	0	1	0	0
Pre-Diet Change	7/12/2019	14:15	30	3	LB	Both	DR1/Yard1	87	Sunny	Mikella	0.4	0.1	0	0	0.2	0	0	0.3	0	0	0	0	1	0.8	0.2	0	1	0	0
Pre-Diet Change	7/12/2019	14:15	30	3	LB	Both	DR1/Yard1	87	Sunny	Rubi	0.2	0.2	0.1	0	0.3	0	0	0.2	0	0	0	0	1	0.7	0.3	0	1	0	0
Pre-Diet Change	7/12/2019	14:15	30	3	LB	Both	DR1/Yard1	87	Sunny	Togo	0.3	0	0	0	0.7	0	0	0	0	0	0	0	1	1	0	0	1	0	0
Pre-Diet Change	7/13/2019	13:35	31	3	LL	Both	DR1/Yard1	87	PartlyCloudy	Azinza	0.4	0	0.2	0.3	0	0	0	0.1	0	0	0	0	1	0.9	0.1	0	1	0	0
Pre-Diet Change	7/13/2019	13:35	31	3	LL	Both	DR1/Yard1	87	PartlyCloudy	Mikella	0.5	0	0.3	0	0.1	0	0	0.1	0	0	0	0	1	1	0	0	1	0	0
Pre-Diet Change	7/13/2019	13:35	31	3	LL	Both	DR1/Yard1	87	PartlyCloudy	Ndjole	0	0	0	0	0	0	0	0	0	0	0	1	1	0	0	1	1	0	0
Pre-Diet Change	7/13/2019	13:35	31	3	LL	Both	DR1/Yard1	87	PartlyCloudy	Rubi	0.3	0.1	0.3	0	0.3	0	0	0	0	0	0	0	1	0.9	0.1	0	1	0	0
Pre-Diet Change	7/13/2019	13:35	31	3	LL	Both	DR1/Yard1	87	PartlyCloudy	Togo	1	0	0	0	0	0	0	0	0	0	0	0	1	1	0	0	1	0	0
Pre-Diet Change	7/13/2019	14:07	31	3	LL	Both	DR1/Yard1	87	PartlyCloudy	Azinza	0.2	0.3	0.1	0	0	0	0	0.4	0	0	0	0	1	0.4	0.6	0	1	0	0
Pre-Diet Change	7/13/2019	14:07	31	3	LL	Both	DR1/Yard1	87	PartlyCloudy	Mikella	0.7	0	0	0	0.3	0	0	0	0	0	0	0	1	1	0	0	1	0	0
Pre-Diet Change	7/13/2019	14:07	31	3	LL	Both	DR1/Yard1	87	PartlyCloudy	Ndjole	0	0	0	0	0	0	0	0	0	0	0	1	1	0	0	1	1	0	0
Pre-Diet Change	7/13/2019	14:07	31	3	LL	Both	DR1/Yard1	87	PartlyCloudy	Rubi	0.5	0	0.1	0	0	0	0	0.4	0	0	0	0	1	0.8	0.2	0	1	0	0
Pre-Diet Change	7/13/2019	14:07	31	3	LL	Both	DR1/Yard1	87	PartlyCloudy	Togo	1	0	0	0	0	0	0	0	0	0	0	0	1	1	0	0	1	0	0
Pre-Diet Change	7/13/2019	15:00	32	4	LB	Both	DR1/Yard1	87	Sunny	Azinza	0.1	0.3	0.1	0	0.1	0	0	0.3	0.1	0	0	0	1	0.7	0.3	0	1	0	0
Pre-Diet Change	7/13/2019	15:00	32	4	LB	Both	DR1/Yard1	87	Sunny	Mikella	0.5	0	0	0	0.3	0	0	0.2	0	0	0	0	1	1	0	0	1	0	0
Pre-Diet Change	7/13/2019	15:00	32	4	LB	Both	DR1/Yard1	87	Sunny	Rubi	0.4	0.3	0.1	0	0	0	0	0.1	0.1	0	0	0	1	0.6	0.4	0	1	0	0
Pre-Diet Change	7/13/2019	15:00	32	4	LB	Both	DR1/Yard1	87	Sunny	Togo	0.6	0.3	0	0	0	0	0	0.1	0	0	0	0	1	0.7	0.3	0	1	0	0
Pre-Diet Change	7/13/2019	15:33	32	4	LB	Both	DR1/Yard1	87	Sunny	Azinza	0.1	0.1	0	0	0.3	0	0	0	0	0	0.4	0.1	1	0.6	0.3	0.1	1	0	0
Pre-Diet Change	7/13/2019	15:33	32	4	LB	Both	DR1/Yard1	87	Sunny	Mikella	0.6	0.2	0	0	0.2	0	0	0	0	0	0	0	1	0.7	0.3	0	1	0	0
Pre-Diet Change	7/13/2019	15:33	32	4	LB	Both	DR1/Yard1	87	Sunny	Rubi	0.3	0.1	0.2	0	0.1	0	0	0	0	0	0.3	0	1	0.8	0.2	0	1	0	0
Pre-Diet Change	7/13/2019	15:33	32	4	LB	Both	DR1/Yard1	87	Sunny	Togo	0.6	0.4	0	0	0	0	0	0	0	0	0	0	1	0.6	0.4	0	1	0	0	scan 7 rubi carrying azinza and she tried to nurse from Rubi
Pre-Diet Change	7/14/2019	9:32	33	1	KL	Both	DR1/Yard1	81	Sunny	Azinza	0.2	0.5	0.2	0.1	0	0	0	0	0	0	0	0	1	0.5	0.5	0	1	0	0
Pre-Diet Change	7/14/2019	9:32	33	1	KL	Both	DR1/Yard1	81	Sunny	Mikella	0.4	0.1	0.3	0	0.2	0	0	0	0	0	0	0	1	0.9	0.1	0	1	0	0
Pre-Diet Change	7/14/2019	9:32	33	1	KL	Both	DR1/Yard1	81	Sunny	Ndjole	0	0	0	0	0	0	0	0	0	0	0	1	1	0	0	1	1	0	0
Pre-Diet Change	7/14/2019	9:32	33	1	KL	Both	DR1/Yard1	81	Sunny	Rubi	0.6	0.1	0.3	0	0	0	0	0	0	0	0	0	1	0.9	0.1	0	1	0	0
Pre-Diet Change	7/14/2019	9:32	33	1	KL	Both	DR1/Yard1	81	Sunny	Togo	0.5	0.1	0.3	0	0	0	0	0	0	0	0.1	0	1	0.9	0.1	0	1	0	0
Pre-Diet Change	7/14/2019	10:05	33	1	KL	Both	DR1/Yard1	81	Sunny	Azinza	0.1	0.1	0.2	0.3	0	0	0	0.3	0	0	0	0	1	0.8	0.2	0	1	0	0
Pre-Diet Change	7/14/2019	10:05	33	1	KL	Both	DR1/Yard1	81	Sunny	Mikella	0.3	0.2	0.2	0	0	0	0	0.3	0	0	0	0	1	0.8	0.2	0	1	0	0
Pre-Diet Change	7/14/2019	10:05	33	1	KL	Both	DR1/Yard1	81	Sunny	Ndjole	0	0	0	0	0	0	0	0	0	0	0	1	1	0	0	1	1	0	0
Pre-Diet Change	7/14/2019	10:05	33	1	KL	Both	DR1/Yard1	81	Sunny	Rubi	0.5	0	0.3	0	0.2	0	0	0	0	0	0	0	1	1	0	0	1	0	0
Pre-Diet Change	7/14/2019	10:05	33	1	KL	Both	DR1/Yard1	81	Sunny	Togo	1	0	0	0	0	0	0	0	0	0	0	0	1	1	0	0	1	0	0
Pre-Diet Change	7/15/2019	13:25	34	3	RS	Both	DR1/Yard1	88	PartlyCloudy	Azinza	0.5	0.1	0	0.3	0	0	0	0	0	0	0	0.1	1	0.9	0.1	0	1	0	0
Pre-Diet Change	7/15/2019	13:25	34	3	RS	Both	DR1/Yard1	88	PartlyCloudy	Mikella	0.8	0	0	0	0.2	0	0	0	0	0	0	0	1	1	0	0	1	0	0
Pre-Diet Change	7/15/2019	13:25	34	3	RS	Both	DR1/Yard1	88	PartlyCloudy	Rubi	0.8	0.2	0	0	0	0	0	0	0	0	0	0	1	0.8	0.2	0	1	0	0
Pre-Diet Change	7/15/2019	13:25	34	3	RS	Both	DR1/Yard1	88	PartlyCloudy	Togo	1	0	0	0	0	0	0	0	0	0	0	0	1	1	0	0	1	0	0	Ndjole off. Other=mikella, Azinza, and Rubi watching through mesh. Other=Togo also went to mesh
Pre-Diet Change	7/15/2019	13:55	34	3	RS	Both	DR1/Yard1	88	PartlyCloudy	Azinza	0.3	0.2	0	0	0	0	0	0.2	0	0	0.3	0	1	0.8	0.2	0	1	0	0
Pre-Diet Change	7/15/2019	13:55	34	3	RS	Both	DR1/Yard1	88	PartlyCloudy	Mikella	0.5	0.1	0.1	0	0	0	0	0.2	0	0	0.1	0	1	0.9	0.1	0	1	0	0
Pre-Diet Change	7/15/2019	13:55	34	3	RS	Both	DR1/Yard1	88	PartlyCloudy	Rubi	0.2	0.2	0.2	0	0	0	0.2	0	0	0	0.2	0	1	0.8	0.2	0	1	0	3
Pre-Diet Change	7/15/2019	13:55	34	3	RS	Both	DR1/Yard1	88	PartlyCloudy	Togo	0.9	0	0	0	0	0	0	0	0	0	0.1	0	1	1	0	0	1	0	0
Pre-Diet Change	7/16/2019	11:00	35	2	MD	Both	DR1/Yard1	73	Sunny	Azinza	0	0.3	0.5	0.1	0	0	0	0.1	0	0	0	0	1	0.4	0.6	0	1	0	0
Pre-Diet Change	7/16/2019	11:00	35	2	MD	Both	DR1/Yard1	73	Sunny	Mikella	0	0	0.9	0	0	0	0	0.1	0	0	0	0	1	0.7	0.3	0	1	0	0
Pre-Diet Change	7/16/2019	11:00	35	2	MD	Both	DR1/Yard1	73	Sunny	Rubi	0	0.1	0.9	0	0	0	0	0	0	0	0	0	1	0.6	0.4	0	1	0	0
Pre-Diet Change	7/16/2019	11:00	35	2	MD	Both	DR1/Yard1	73	Sunny	Togo	0.2	0	0.8	0	0	0	0	0	0	0	0	0	1	0.6	0.4	0	1	0	0	alfalfa, lettuce, tomato, carrot, sweet potato at 11:00
Pre-Diet Change	7/16/2019	11:30	35	2	MD	Both	DR1/Yard1	73	Sunny	Azinza	0.5	0	0.3	0.1	0	0	0	0	0	0	0	0.1	1	0.9	0.1	0	1	0	0
Pre-Diet Change	7/16/2019	11:30	35	2	MD	Both	DR1/Yard1	73	Sunny	Mikella	0	0	1	0	0	0	0	0	0	0	0	0	1	0.9	0.1	0	1	0	0
Pre-Diet Change	7/16/2019	11:30	35	2	MD	Both	DR1/Yard1	73	Sunny	Rubi	0.2	0	0.8	0	0	0	0	0	0	0	0	0	1	0.8	0.2	0	1	0	0
Pre-Diet Change	7/16/2019	11:30	35	2	MD	Both	DR1/Yard1	73	Sunny	Togo	1	0	0	0	0	0	0	0	0	0	0	0	1	1	0	0	1	0	0
Pre-Diet Change	7/17/2019	15:02	36	4	MD	Both	DR1/Yard1	99	Sunny	Azinza	0.1	0.6	0.1	0	0	0	0	0.2	0	0	0	0	1	0.4	0.6	0	1	0	0
Pre-Diet Change	7/17/2019	15:02	36	4	MD	Both	DR1/Yard1	99	Sunny	Mikella	0.2	0.3	0.2	0	0.1	0	0	0.1	0	0	0	0.1	1	0.6	0.4	0	1	0	0
Pre-Diet Change	7/17/2019	15:02	36	4	MD	Both	DR1/Yard1	99	Sunny	Rubi	0.1	0.3	0.6	0	0	0	0	0	0	0	0	0	1	0.5	0.5	0	1	0	0
Pre-Diet Change	7/17/2019	15:02	36	4	MD	Both	DR1/Yard1	99	Sunny	Togo	0.3	0.1	0.3	0.1	0	0	0	0	0	0	0.2	0	1	0.8	0.2	0	1	0	1	hay, azinza licking ground and nursing from mikella
Pre-Diet Change	7/18/2019	9:35	37	1	MD	Both	DR1/Yard1	85	Sunny	Azinza	0.5	0.3	0	0	0	0	0	0.2	0	0	0	0	1	0.6	0.4	0	1	0	0
Pre-Diet Change	7/18/2019	9:35	37	1	MD	Both	DR1/Yard1	85	Sunny	Mikella	0	0.3	0.7	0	0	0	0	0	0	0	0	0	1	0.7	0.3	0	1	0	0
Pre-Diet Change	7/18/2019	9:35	37	1	MD	Both	DR1/Yard1	85	Sunny	Rubi	0.4	0.3	0.2	0	0	0	0	0.1	0	0	0	0	1	0.5	0.5	0	1	0	0
Pre-Diet Change	7/18/2019	9:35	37	1	MD	Both	DR1/Yard1	85	Sunny	Togo	0.5	0.2	0.2	0	0	0	0	0	0.1	0	0	0	1	0.8	0.2	0	1	0	0	hay
Pre-Diet Change	7/18/2019	10:05	37	1	MD	Both	DR1/Yard1	87	Sunny	Azinza	0.5	0.1	0	0	0	0	0	0.4	0	0	0	0	1	0.9	0.1	0	1	0	0
Pre-Diet Change	7/18/2019	10:05	37	1	MD	Both	DR1/Yard1	87	Sunny	Mikella	0.2	0	0.5	0	0	0	0	0.3	0	0	0	0	1	0.8	0.2	0	1	0	0
Pre-Diet Change	7/18/2019	10:05	37	1	MD	Both	DR1/Yard1	87	Sunny	Rubi	0.3	0.1	0.6	0	0	0	0	0	0	0	0	0	1	0.6	0.4	0	1	0	0
Pre-Diet Change	7/18/2019	10:05	37	1	MD	Both	DR1/Yard1	87	Sunny	Togo	0.5	0.1	0.4	0	0	0	0	0	0	0	0	0	1	0.9	0.1	0	1	0	0
Pre-Diet Change	7/18/2019	10:50	38	1	MD	Both	DR1/Yard1	90	Sunny	Azinza	0.3	0	0.1	0.4	0	0	0	0.1	0	0	0	0.1	1	1	0	0	1	0	0
Pre-Diet Change	7/18/2019	10:50	38	1	MD	Both	DR1/Yard1	90	Sunny	Mikella	0.4	0	0.6	0	0	0	0	0	0	0	0	0	1	1	0	0	1	0	0
Pre-Diet Change	7/18/2019	10:50	38	1	MD	Both	DR1/Yard1	90	Sunny	Rubi	0.6	0.1	0.2	0	0	0	0	0	0	0	0	0.1	1	0.8	0.2	0	1	0	0
Pre-Diet Change	7/18/2019	10:50	38	1	MD	Both	DR1/Yard1	90	Sunny	Togo	1	0	0	0	0	0	0	0	0	0	0	0	1	1	0	0	1	0	0
Pre-Diet Change	7/18/2019	11:20	38	2	MD	Both	DR1/Yard1	93	Sunny	Azinza	1	0	0	0	0	0	0	0	0	0	0	0	1	1	0	0	1	0	0
Pre-Diet Change	7/18/2019	11:20	38	2	MD	Both	DR1/Yard1	93	Sunny	Mikella	0.9	0	0	0	0.1	0	0	0	0	0	0	0	1	1	0	0	1	0	0
Pre-Diet Change	7/18/2019	11:20	38	2	MD	Both	DR1/Yard1	93	Sunny	Rubi	1	0	0	0	0	0	0	0	0	0	0	0	1	1	0	0	1	0	0
Pre-Diet Change	7/18/2019	11:20	38	2	MD	Both	DR1/Yard1	93	Sunny	Togo	1	0	0	0	0	0	0	0	0	0	0	0	1	1	0	0	1	0	0
Pre-Diet Change	7/18/2019	15:33	39	4	MD	Both	DR1/Yard1	99	Sunny	Azinza	0.7	0.3	0	0	0	0	0	0	0	0	0	0	1	0.3	0.7	0	1	0	0
Pre-Diet Change	7/18/2019	15:33	39	4	MD	Both	DR1/Yard1	99	Sunny	Mikella	0.5	0.4	0	0	0	0	0	0	0	0	0.1	0	1	0.6	0.4	0	1	0	0
Pre-Diet Change	7/18/2019	15:33	39	4	MD	Both	DR1/Yard1	99	Sunny	Rubi	0.4	0.2	0	0.2	0	0	0	0	0	0	0.1	0.1	1	0.8	0.2	0	1	0	0
Pre-Diet Change	7/18/2019	15:33	39	4	MD	Both	DR1/Yard1	99	Sunny	Togo	0.5	0.5	0	0	0	0	0	0	0	0	0	0	1	0.5	0.5	0	1	0	0
Pre-Diet Change	7/19/2019	9:30	40	1	LB	Outside	DR1/Yard1	84	Sunny	Azinza	0	0.2	0.1	0	0.1	0	0	0.1	0	0	0.3	0.2	1	0.4	0.4	0.2	1	0	0
Pre-Diet Change	7/19/2019	9:30	40	1	LB	Outside	DR1/Yard1	84	Sunny	Mikella	0.1	0.4	0.2	0	0.1	0	0	0	0	0	0.1	0.1	1	0.5	0.4	0.1	1	0	0
Pre-Diet Change	7/19/2019	9:30	40	1	LB	Outside	DR1/Yard1	84	Sunny	Ndjole	0.1	0.2	0.3	0	0	0	0	0	0	0	0	0.4	1	0.3	0.3	0.4	1	0	0
Pre-Diet Change	7/19/2019	9:30	40	1	LB	Outside	DR1/Yard1	84	Sunny	Rubi	0	0.4	0.1	0	0.4	0	0	0.1	0	0	0	0	1	0.5	0.5	0	1	0	0
Pre-Diet Change	7/19/2019	9:30	40	1	LB	Outside	DR1/Yard1	84	Sunny	Togo	0.3	0.2	0.5	0	0	0	0	0	0	0	0	0	1	0.8	0.2	0	1	0	0
Pre-Diet Change	7/19/2019	10:01	40	1	LB	Outside	DR1/Yard1	84	Sunny	Azinza	0	0.2	0	0	0.3	0	0	0.2	0	0	0	0.3	1	0.5	0.2	0.3	1	0	0
Pre-Diet Change	7/19/2019	10:01	40	1	LB	Outside	DR1/Yard1	84	Sunny	Mikella	0	0	0.5	0	0	0	0	0	0	0	0	0.5	1	0.5	0	0.5	1	0	0
Pre-Diet Change	7/19/2019	10:01	40	1	LB	Outside	DR1/Yard1	84	Sunny	Ndjole	0.3	0.1	0.5	0	0	0	0	0	0	0	0	0.1	1	0.9	0.1	0.1	1.1	0	0
Pre-Diet Change	7/19/2019	10:01	40	1	LB	Outside	DR1/Yard1	84	Sunny	Rubi	0	0	0.4	0	0	0	0	0.3	0	0	0	0.3	1	0.8	0.2	0.3	1.3	0	0
Pre-Diet Change	7/19/2019	10:01	40	1	LB	Outside	DR1/Yard1	84	Sunny	Togo	0.6	0	0.4	0	0	0	0	0	0	0	0	0	1	1	0	0	1	0	0
Pre-Diet Change	7/19/2019	14:55	41	3	RS	Both	DR1/Yard1	97	Sunny	Azinza	0	0.4	0.1	0	0	0	0	0.4	0	0	0.1	0	1	0.4	0.6	0	1	0	0
Pre-Diet Change	7/19/2019	14:55	41	3	RS	Both	DR1/Yard1	97	Sunny	Mikella	0.5	0.2	0	0	0	0	0	0.3	0	0	0	0	1	0.8	0.2	0	1	0	0
Pre-Diet Change	7/19/2019	14:55	41	3	RS	Both	DR1/Yard1	97	Sunny	Ndjole	0.4	0.4	0	0	0.2	0	0	0	0	0	0	0	1	0.4	0.6	0	1	0	0
Pre-Diet Change	7/19/2019	14:55	41	3	RS	Both	DR1/Yard1	97	Sunny	Rubi	0.3	0.5	0	0	0	0	0	0.1	0	0	0.1	0	1	0.3	0.7	0	1	0	0
Pre-Diet Change	7/19/2019	14:55	41	3	RS	Both	DR1/Yard1	97	Sunny	Togo	0.2	0	0	0	0	0.8	0	0	0	0	0	0	1	1	0	0	1	18	0	other=swinging in tire
Pre-Diet Change	7/19/2019	15:25	41	4	RS	Both	DR1/Yard1	97	Sunny	Azinza	0.3	0.5	0.1	0	0	0	0	0	0	0	0	0.1	1	0.4	0.6	0	1	0	0
Pre-Diet Change	7/19/2019	15:25	41	4	RS	Both	DR1/Yard1	97	Sunny	Mikella	0.7	0.3	0	0	0	0	0	0	0	0	0	0	1	0.7	0.3	0	1	0	0
Pre-Diet Change	7/19/2019	15:25	41	4	RS	Both	DR1/Yard1	97	Sunny	Ndjole	0.4	0.5	0.1	0	0	0	0	0	0	0	0	0	1	0.5	0.5	0	1	0	0
Pre-Diet Change	7/19/2019	15:25	41	4	RS	Both	DR1/Yard1	97	Sunny	Rubi	0.3	0.6	0.1	0	0	0	0	0	0	0	0	0	1	0.4	0.6	0	1	0	0
Pre-Diet Change	7/19/2019	15:25	41	4	RS	Both	DR1/Yard1	97	Sunny	Togo	0.4	0.1	0.2	0	0	0.3	0	0	0	0	0	0	1	0.9	0.1	0	1	10	0
Pre-Diet Change	7/20/2019	15:04	42	4	LB	Both	DR1/Yard1	97	Sunny	Azinza	0.2	0.1	0.1	0	0.1	0	0	0.3	0	0	0.2	0	1	0.6	0.4	0	1	0	0
Pre-Diet Change	7/20/2019	15:04	42	4	LB	Both	DR1/Yard1	97	Sunny	Mikella	0.5	0.2	0	0	0.2	0	0	0.1	0	0	0	0	1	0.8	0.2	0	1	0	0
Pre-Diet Change	7/20/2019	15:04	42	4	LB	Both	DR1/Yard1	97	Sunny	Ndjole	0.5	0.4	0.1	0	0	0	0	0	0	0	0	0	1	0.6	0.4	0	1	0	0
Pre-Diet Change	7/20/2019	15:04	42	4	LB	Both	DR1/Yard1	97	Sunny	Rubi	0.1	0.4	0.1	0	0.2	0	0	0.1	0	0	0.1	0	1	0.5	0.5	0	1	0	0
Pre-Diet Change	7/20/2019	15:04	42	4	LB	Both	DR1/Yard1	97	Sunny	Togo	0.7	0	0	0	0.1	0.2	0	0	0	0	0	0	1	1	0	0	1	2	0
Pre-Diet Change	7/20/2019	15:35	42	4	LB	Both	DR1/Yard1	98	Sunny	Azinza	0.2	0.1	0	0	0.3	0	0	0.1	0	0	0.3	0	1	0.9	0.1	0	1	0	0
Pre-Diet Change	7/20/2019	15:35	42	4	LB	Both	DR1/Yard1	98	Sunny	Mikella	0.5	0.3	0	0	0.1	0	0	0.1	0	0	0	0	1	0.7	0.3	0	1	0	0
Pre-Diet Change	7/20/2019	15:35	42	4	LB	Both	DR1/Yard1	98	Sunny	Ndjole	0.6	0.3	0.1	0	0	0	0	0	0	0	0	0	1	0.7	0.3	0	1	0	0
Pre-Diet Change	7/20/2019	15:35	42	4	LB	Both	DR1/Yard1	98	Sunny	Rubi	0.2	0.6	0	0	0.2	0	0	0	0	0	0	0	1	0.4	0.6	0	1	0	0
Pre-Diet Change	7/20/2019	15:35	42	4	LB	Both	DR1/Yard1	98	Sunny	Togo	0.4	0.4	0	0	0.2	0	0	0	0	0	0	0	1	0.6	0.4	0	1	0	0
Post-Diet Change 2019	8/19/2019	9:29	43	1	RS	Both	DR1/Yard1	92	Sunny	Azinza	0.2	0.5	0.3	0	0	0	0	0	0	0	0	0	1	0.5	0.5	0	1	0	0	Ndjole inside with Emily and Fin. All mainly feeding on browse.
Post-Diet Change 2019	8/19/2019	9:29	43	1	RS	Both	DR1/Yard1	92	Sunny	Mikella	0	0.3	0.7	0	0	0	0	0	0	0	0	0	1	0.7	0.3	0	1	0	0	Ndjole inside with Emily and Fin. All mainly feeding on browse.
Post-Diet Change 2019	8/19/2019	9:29	43	1	RS	Both	DR1/Yard1	92	Sunny	Rubi	0.2	0.2	0.6	0	0	0	0	0	0	0	0	0	1	0.7	0.3	0	1	0	0	Ndjole inside with Emily and Fin. All mainly feeding on browse.
Post-Diet Change 2019	8/19/2019	9:29	43	1	RS	Both	DR1/Yard1	92	Sunny	Togo	0.1	0.3	0.6	0	0	0	0	0	0	0	0	0	1	0.7	0.3	0	1	0	0	Ndjole inside with Emily and Fin. All mainly feeding on browse.
Post-Diet Change 2019	8/19/2019	9:59	43	1	RS	Both	DR1/Yard1	92	Sunny	Azinza	0.3	0.5	0.1	0	0	0	0	0.1	0	0	0	0	1	0.5	0.5	0	1	0	1	Ndjole inside with Emily and Fin. All mainly feeding on browse.
Post-Diet Change 2019	8/19/2019	9:59	43	1	RS	Both	DR1/Yard1	92	Sunny	Mikella	0.4	0.2	0.3	0	0	0	0	0.1	0	0	0	0	1	0.8	0.2	0	1	0	1	Ndjole inside with Emily and Fin. All mainly feeding on browse.
Post-Diet Change 2019	8/19/2019	9:59	43	1	RS	Both	DR1/Yard1	92	Sunny	Rubi	0.3	0	0.7	0	0	0	0	0	0	0	0	0	1	1	0	0	1	0	0	Ndjole inside with Emily and Fin. All mainly feeding on browse.
Post-Diet Change 2019	8/19/2019	9:59	43	1	RS	Both	DR1/Yard1	92	Sunny	Togo	0.5	0	0.5	0	0	0	0	0	0	0	0	0	1	1	0	0	1	0	0	Ndjole inside with Emily and Fin. All mainly feeding on browse.
Post-Diet Change 2019	8/19/2019	13:35	44	3	KL	Both	DR1/Yard1	100	Sunny	Azinza	0.5	0.2	0	0.2	0	0	0	0	0	0	0.1	0	1	0.8	0.2	0	1	0	0	Njdole inside with emily and fin. Mainly resting
Post-Diet Change 2019	8/19/2019	13:35	44	3	KL	Both	DR1/Yard1	100	Sunny	Mikella	0.6	0	0	0	0.4	0	0	0	0	0	0	0	1	1	0	0	1	0	0	Njdole inside with emily and fin. Mainly resting
Post-Diet Change 2019	8/19/2019	13:35	44	3	KL	Both	DR1/Yard1	100	Sunny	Rubi	0.4	0	0	0	0.6	0	0	0	0	0	0	0	100	1	0	0	1	0	0	Njdole inside with emily and fin. Mainly resting
Post-Diet Change 2019	8/19/2019	13:35	44	3	KL	Both	DR1/Yard1	100	Sunny	Togo	1	0	0	0	0	0	0	0	0	0	0	0	1	1	0	0	1	0	0	Njdole inside with emily and fin. Mainly resting
Post-Diet Change 2019	8/19/2019	14:10	44	3	KL	Both	DR1/Yard1	100	Sunny	Azinza	0.1	0.5	0	0.4	0	0	0	0	0	0	0	0	1	0.4	0.6	0	1	0	0	Njole inside with emily and fin. Foraged outside
Post-Diet Change 2019	8/19/2019	14:10	44	3	KL	Both	DR1/Yard1	100	Sunny	Mikella	0.3	0.6	0.1	0	0	0	0	0	0	0	0	0	1	0.4	0.6	0	1	0	0	Njole inside with emily and fin. Foraged outside
Post-Diet Change 2019	8/19/2019	14:10	44	3	KL	Both	DR1/Yard1	100	Sunny	Rubi	0.2	0.4	0.3	0.1	0	0	0	0	0	0	0	0	1	0.4	0.6	0	1	0	0	Njole inside with emily and fin. Foraged outside
Post-Diet Change 2019	8/19/2019	14:10	44	3	KL	Both	DR1/Yard1	100	Sunny	Togo	0.3	0.2	0.2	0.2	0.1	0	0	0	0	0	0	0	1	0.7	0.3	0	1	0	0	Njdole inside with emily and fin. Foraged outside
Post-Diet Change 2019	8/21/2019	11:04	45	2	RS	Both	DR1/Yard1	93	Sunny	Azinza	0	0.3	0.2	0.1	0	0	0	0.4	0	0	0	0	1	0.7	0.3	0	1	0	0	Most feeding was on browse
Post-Diet Change 2019	8/21/2019	11:04	45	2	RS	Both	DR1/Yard1	93	Sunny	Mikella	0.2	0.1	0.5	0	0.1	0	0	0.1	0	0	0	0	1	0.9	0.1	0	1	0	0	Most feeding was on browse
Post-Diet Change 2019	8/21/2019	11:04	45	2	RS	Both	DR1/Yard1	93	Sunny	Ndjole	0.2	0.2	0.6	0	0	0	0	0	0	0	0	0	1	0.7	0.3	0	1	0	0	Most feeding was on browse
Post-Diet Change 2019	8/21/2019	11:04	45	2	RS	Both	DR1/Yard1	93	Sunny	Rubi	0.1	0	0.6	0	0	0	0	0.3	0	0	0	0	1	1	0	0	1	0	0	Most feeding was on browse
Post-Diet Change 2019	8/21/2019	11:04	45	2	RS	Both	DR1/Yard1	93	Sunny	Togo	1	0	0	0	0	0	0	0	0	0	0	0	1	1	0	0	1	0	0	Most feeding was on browse
Post-Diet Change 2019	8/21/2019	11:34	45	2	RS	Both	DR1/Yard1	93	Sunny	Azinza	0.8	0	0	0	0	0	0	0.2	0	0	0	0	1	1	0	0	1	0	0
Post-Diet Change 2019	8/21/2019	11:34	45	2	RS	Both	DR1/Yard1	93	Sunny	Mikella	1	0	0	0	0	0	0	0	0	0	0	0	1	1	0	0	1	0	0
Post-Diet Change 2019	8/21/2019	11:34	45	2	RS	Both	DR1/Yard1	93	Sunny	Ndjole	0.7	0.1	0.2	0	0	0	0	0	0	0	0	0	1	0.9	0.1	0	1	0	0
Post-Diet Change 2019	8/21/2019	11:34	45	2	RS	Both	DR1/Yard1	93	Sunny	Rubi	0.6	0	0.2	0	0	0	0	0.2	0	0	0	0	1	1	0	0	1	0	0
Post-Diet Change 2019	8/21/2019	11:34	45	2	RS	Both	DR1/Yard1	93	Sunny	Togo	1	0	0	0	0	0	0	0	0	0	0	0	1	1	0	0	1	0	0
Post-Diet Change 2019	8/21/2019	15:10	46	4	KL	Inside	DR1/Yard1	98	Sunny	Azinza	0.4	0.2	0	0.4	0	0	0	0	0	0	0	0	100	0.7	0.3	0	1	0	0
Post-Diet Change 2019	8/21/2019	15:10	46	4	KL	Inside	DR1/Yard1	98	Sunny	Mikella	0.1	0	0.9	0	0	0	0	0	0	0	0	0	1	1	0	0	1	0	0
Post-Diet Change 2019	8/21/2019	15:10	46	4	KL	Inside	DR1/Yard1	98	Sunny	Ndjole	0	0.1	0.8	0.1	0	0	0	0	0	0	0	0	1	0.8	0.2	0	1	0	0
Post-Diet Change 2019	8/21/2019	15:10	46	4	KL	Inside	DR1/Yard1	98	Sunny	Rubi	0	0	0.9	0.1	0	0	0	0	0	0	0	0	1	0.9	0.1	0	1	0	0
Post-Diet Change 2019	8/21/2019	15:10	46	4	KL	Inside	DR1/Yard1	98	Sunny	Togo	0	0	1	0	0	0	0	0	0	0	0	0	1	0.9	0.1	0	1	0	0
Post-Diet Change 2019	8/21/2019	15:40	46	4	KL	Inside	DR1/Yard1	98	Sunny	Azinza	0.1	0.5	0.1	0.2	0	0	0	0.1	0	0	0	0	1	0.5	0.5	0	1	0	0
Post-Diet Change 2019	8/21/2019	15:40	46	4	KL	Inside	DR1/Yard1	98	Sunny	Mikella	0	0	1	0	0	0	0	0	0	0	0	0	1	1	0	0	1	0	0
Post-Diet Change 2019	8/21/2019	15:40	46	4	KL	Inside	DR1/Yard1	98	Sunny	Ndjole	0	0.2	0.8	0	0	0	0	0	0	0	0	0	1	0.8	0.2	0	1	0	0
Post-Diet Change 2019	8/21/2019	15:40	46	4	KL	Inside	DR1/Yard1	98	Sunny	Rubi	0	0.2	0.7	0	0	0	0	0.1	0	0	0	0	1	0.7	0.3	0	1	0	0
Post-Diet Change 2019	8/21/2019	15:40	46	4	KL	Inside	DR1/Yard1	98	Sunny	Togo	0	0	1	0	0	0	0	0	0	0	0	0	1	1	0	0	1	0	0
Post-Diet Change 2019	8/23/2019	10:55	47	1	RS	Inside	DR1/Yard1	73	PartlyCloudy	Azinza	0.3	0.2	0.1	0.1	0	0	0	0.2	0	0	0	0.1	1	0.8	0.2	0	1	0	0	Care staff provided browse before scan 9
Post-Diet Change 2019	8/23/2019	10:55	47	1	RS	Inside	DR1/Yard1	73	PartlyCloudy	Mikella	0.4	0.1	0.3	0	0.2	0	0	0	0	0	0	0	1	0.9	0.1	0	1	0	0	Care staff provided browse before scan 9
Post-Diet Change 2019	8/23/2019	10:55	47	1	RS	Inside	DR1/Yard1	73	PartlyCloudy	Ndjole	0.6	0	0.3	0	0	0	0.1	0	0	0	0	0	1	1	0	0	1	0	1	Care staff provided browse before scan 9
Post-Diet Change 2019	8/23/2019	10:55	47	1	RS	Inside	DR1/Yard1	73	PartlyCloudy	Rubi	0.4	0	0.2	0.1	0.1	0	0	0.2	0	0	0	0	1	1	0	0	1	0	0	Care staff provided browse before scan 9
Post-Diet Change 2019	8/23/2019	10:55	47	1	RS	Inside	DR1/Yard1	73	PartlyCloudy	Togo	0.8	0	0.2	0	0	0	0	0	0	0	0	0	1	1	0	0	1	0	0	Care staff provided browse before scan 9
Post-Diet Change 2019	8/23/2019	11:25	47	2	RS	Inside	DR1/Yard1	73	PartlyCloudy	Azinza	0	0.5	0.2	0.2	0	0	0	0	0	0	0	0.1	1	0.5	0.5	0	1	0	0	All feeding was on browse
Post-Diet Change 2019	8/23/2019	11:25	47	2	RS	Inside	DR1/Yard1	73	PartlyCloudy	Mikella	0.1	0.1	0.7	0	0	0	0.1	0	0	0	0	0	1	0.9	0.1	0	1	0	2	All feeding was on browse
Post-Diet Change 2019	8/23/2019	11:25	47	2	RS	Inside	DR1/Yard1	73	PartlyCloudy	Ndjole	0	0	1	0	0	0	0	0	0	0	0	0	1	1	0	0	1	0	0	All feeding was on browse
Post-Diet Change 2019	8/23/2019	11:25	47	2	RS	Inside	DR1/Yard1	73	PartlyCloudy	Rubi	0	0.2	0.8	0	0	0	0	0	0	0	0	0	1	0.8	0.2	0	1	0	0	All feeding was on browse
Post-Diet Change 2019	8/23/2019	11:25	47	2	RS	Inside	DR1/Yard1	73	PartlyCloudy	Togo	0.1	0	0.9	0	0	0	0	0	0	0	0	0	1	1	0	0	1	0	0	All feeding was on browse
Post-Diet Change 2019	8/25/2019	9:30	48	1	KL	Inside	DR1/Yard1	70	Rain	Azinza	0.1	0.4	0	0.3	0	0	0	0.2	0	0	0	0	1	0.3	0.7	0	1	0	0	Browse. Njole with Emily and Fin
Post-Diet Change 2019	8/25/2019	9:30	48	1	KL	Inside	DR1/Yard1	70	Rain	Mikella	0.1	0.2	0.7	0	0	0	0	0	0	0	0	0	1	0.8	0.2	0	1	0	0	Browse. Njole with Emily and Fin
Post-Diet Change 2019	8/25/2019	9:30	48	1	KL	Inside	DR1/Yard1	70	Rain	Rubi	0.1	0.3	0.3	0.1	0	0	0	0.2	0	0	0	0	1	0.3	0.7	0	1	0	0	Browse. Njole with Emily and Fin
Post-Diet Change 2019	8/25/2019	9:30	48	1	KL	Inside	DR1/Yard1	70	Rain	Togo	0	0	1	0	0	0	0	0	0	0	0	0	1	1	0	0	1	0	0	Browse. Njole with Emily and Fin
Post-Diet Change 2019	8/25/2019	10:10	49	1	KL	Inside	DR1/Yard1	70	Rain	Azinza	0	0.4	0	0.1	0	0	0	0.5	0	0	0	0	1	0.5	0.5	0	1	0	0	Browse. Njole with Emily and Fin
Post-Diet Change 2019	8/25/2019	10:10	49	1	KL	Inside	DR1/Yard1	70	Rain	Mikella	0.2	0.1	0.6	0	0	0	0	0.1	0	0	0	0	1	0.9	0.1	0	1	0	0	Browse. Njole with Emily and Fin
Post-Diet Change 2019	8/25/2019	10:10	49	1	KL	Inside	DR1/Yard1	70	Rain	Rubi	0.4	0.1	0.1	0	0	0	0	0.4	0	0	0	0	1	0.8	0.2	0	1	0	0	Browse. Njole with Emily and Fin
Post-Diet Change 2019	8/25/2019	10:10	49	1	KL	Inside	DR1/Yard1	70	Rain	Togo	0.8	0	0.2	0	0	0	0	0	0	0	0	0	1	1	0	0	1	0	0	Browse. Njole with Emily and Fin
Post-Diet Change 2019	8/25/2019	13:30	50	3	LL	Inside	DR1/Yard1	83	PartlyCloudy	Azinza	0.2	0.1	0.1	0	0	0	0	0.6	0	0	0	0	1	0.7	0.3	0	1	0	0	Ndjole in back holding w/Emily & Fin today; Scan 1- Togo urinating/defecating
Post-Diet Change 2019	8/25/2019	13:30	50	3	LL	Inside	DR1/Yard1	83	PartlyCloudy	Mikella	0.5	0.1	0.3	0	0.1	0	0	0	0	0	0	0	1	0.9	0.1	0	1	0	0	Ndjole in back holding w/Emily & Fin today; Scan 1- Togo urinating/defecating
Post-Diet Change 2019	8/25/2019	13:30	50	3	LL	Inside	DR1/Yard1	83	PartlyCloudy	Rubi	0	0.2	0.1	0	0.1	0	0	0.6	0	0	0	0	1	0.7	0.3	0	1	0	0	Ndjole in back holding w/Emily & Fin today; Scan 1- Togo urinating/defecating
Post-Diet Change 2019	8/25/2019	13:30	50	3	LL	Inside	DR1/Yard1	83	PartlyCloudy	Togo	0.8	0	0	0	0.1	0	0	0	0	0	0.1	0	1	1	0	0	1	0	0	Ndjole in back holding w/Emily & Fin today; Scan 1- Togo urinating/defecating
Post-Diet Change 2019	8/25/2019	14:01	50	3	LL	Inside	DR1/Yard1	83	PartlyCloudy	Azinza	0.2	0.2	0.1	0.1	0.1	0	0	0.2	0	0	0.1	0	1	0.6	0.4	0	1	0	0	Ndjole in back holding w/Emily & Fin today; Scan 2- Mikella carrying Azinza; group given small amount of willow browse; Scan 6- Mikella grooming Azinza
Post-Diet Change 2019	8/25/2019	14:01	50	3	LL	Inside	DR1/Yard1	83	PartlyCloudy	Mikella	0.2	0.2	0.1	0	0.4	0	0	0.1	0	0	0	0	1	0.8	0.2	0	1	0	0	Ndjole in back holding w/Emily & Fin today; Scan 2- Mikella carrying Azinza; group given small amount of willow browse; Scan 6- Mikella grooming Azinza
Post-Diet Change 2019	8/25/2019	14:01	50	3	LL	Inside	DR1/Yard1	83	PartlyCloudy	Rubi	0.2	0.2	0.5	0	0	0	0	0.1	0	0	0	0	1	0.8	0.2	0	1	0	0	Ndjole in back holding w/Emily & Fin today; Scan 2- Mikella carrying Azinza; group given small amount of willow browse; Scan 6- Mikella grooming Azinza
Post-Diet Change 2019	8/25/2019	14:01	50	3	LL	Inside	DR1/Yard1	83	PartlyCloudy	Togo	0.6	0.2	0.2	0	0	0	0	0	0	0	0	0	1	0.8	0.2	0	1	0	0	Ndjole in back holding w/Emily & Fin today; Scan 2- Mikella carrying Azinza; group given small amount of willow browse; Scan 6- Mikella grooming Azinza
Post-Diet Change 2019	8/27/2019	13:30	51	3	KL	Inside	DR1/Yard1	77	Overcast	Azinza	0.2	0.3	0.1	0.4	0	0	0	0	0	0	0	0	1	0.5	0.5	0	1	0	0
Post-Diet Change 2019	8/27/2019	13:30	51	3	KL	Inside	DR1/Yard1	77	Overcast	Mikella	0.5	0.1	0.4	0	0	0	0	0	0	0	0	0	1	0.9	0.1	0	1	0	0
Post-Diet Change 2019	8/27/2019	13:30	51	3	KL	Inside	DR1/Yard1	77	Overcast	Ndjole	0.6	0	0.4	0	0	0	0	0	0	0	0	0	1	0.9	0.1	0	1	0	0
Post-Diet Change 2019	8/27/2019	13:30	51	3	KL	Inside	DR1/Yard1	77	Overcast	Rubi	0.6	0	0.3	0.1	0	0	0	0	0	0	0	0	1	1	0	0	1	0	0
Post-Diet Change 2019	8/27/2019	13:30	51	3	KL	Inside	DR1/Yard1	77	Overcast	Togo	1	0	0	0	0	0	0	0	0	0	0	0	1	1	0	0	1	0	0
Post-Diet Change 2019	8/27/2019	14:02	51	3	KL	Both	DR1/Yard1	77	Overcast	Azinza	0	0.7	0.1	0.1	0	0	0	0	0	0	0.1	0	1	0.3	0.7	0	1	0	0	Given access outside partway through observation
Post-Diet Change 2019	8/27/2019	14:02	51	3	KL	Both	DR1/Yard1	77	Overcast	Mikella	0.2	0.3	0.5	0	0	0	0	0	0	0	0	0	1	0.6	0.4	0	1	0	0	Given access outside partway through observation
Post-Diet Change 2019	8/27/2019	14:02	51	3	KL	Both	DR1/Yard1	77	Overcast	Ndjole	0.2	0.4	0.4	0	0	0	0	0	0	0	0	0	1	0.4	0.6	0	1	0	0	Given access outside partway through observation
Post-Diet Change 2019	8/27/2019	14:02	51	3	KL	Both	DR1/Yard1	77	Overcast	Rubi	0.1	0.7	0.1	0	0.1	0	0	0	0	0	0	0	1	0.3	0.7	0	1	0	0	Given access outside partway through observation
Post-Diet Change 2019	8/27/2019	14:02	51	3	KL	Both	DR1/Yard1	77	Overcast	Togo	0.4	0.2	0.4	0	0	0	0	0	0	0	0	0	1	0.8	0.2	0	1	0	0	Given access outside partway through observation
Post-Diet Change 2019	8/30/2019	10:50	52	1	RS	Inside	DR1/Yard1	88	Rain	Azinza	0.4	0.1	0	0.1	0.2	0	0	0.2	0	0	0	0	1	0.8	0.2	0	1	0	0	Ndjole with Emily and Fin
Post-Diet Change 2019	8/30/2019	10:50	52	1	RS	Inside	DR1/Yard1	88	Rain	Mikella	0.4	0.1	0.2	0	0.1	0	0	0.2	0	0	0	0	1	0.9	0.1	0	1	0	0	Ndjole with Emily and Fin
Post-Diet Change 2019	8/30/2019	10:50	52	1	RS	Inside	DR1/Yard1	88	Rain	Rubi	0.2	0	0.6	0	0.1	0	0	0	0	0	0.1	0	1	1	0	0	1	0	0	Ndjole with Emily and Fin
Post-Diet Change 2019	8/30/2019	10:50	52	1	RS	Inside	DR1/Yard1	88	Rain	Togo	1	0	0	0	0	0	0	0	0	0	0	0	1	1	0	0	1	0	0	Ndjole with Emily and Fin
Post-Diet Change 2019	8/30/2019	11:21	52	2	RS	Inside	DR1/Yard1	88	Rain	Azinza	0.3	0.3	0.2	0.1	0.1	0	0	0	0	0	0	0	1	0.7	0.3	0	1	0	0	Ndjole with Emily and Fin
Post-Diet Change 2019	8/30/2019	11:21	52	2	RS	Inside	DR1/Yard1	88	Rain	Mikella	0.7	0.1	0.2	0	0	0	0	0	0	0	0	0	1	0.9	0.1	0	1	0	0	Ndjole with Emily and Fin
Post-Diet Change 2019	8/30/2019	11:21	52	2	RS	Inside	DR1/Yard1	88	Rain	Rubi	0.1	0.1	0.8	0	0	0	0	0	0	0	0	0	1	0.8	0.2	0	1	0	0	Ndjole with Emily and Fin
Post-Diet Change 2019	8/30/2019	11:21	52	2	RS	Inside	DR1/Yard1	88	Rain	Togo	0.6	0.1	0.3	0	0	0	0	0	0	0	0	0	1	0.9	0.1	0	1	0	0	Ndjole with Emily and Fin
Post-Diet Change 2019	8/30/2019	14:55	53	3	RS	Inside	DR1/Yard1	91	Overcast	Azinza	0.4	0.2	0	0.3	0	0	0	0.1	0	0	0	0	1	0.6	0.4	0	1	0	0	Ndjole with Emily and Fin
Post-Diet Change 2019	8/30/2019	14:55	53	3	RS	Inside	DR1/Yard1	91	Overcast	Mikella	0.8	0	0.1	0	0.1	0	0	0	0	0	0	0	1	1	0	0	1	0	2	Ndjole with Emily and Fin
Post-Diet Change 2019	8/30/2019	14:55	53	3	RS	Inside	DR1/Yard1	91	Overcast	Rubi	0.3	0	0.6	0	0	0	0	0.1	0	0	0	0	1	0.9	0.1	0	1	0	0	Ndjole with Emily and Fin
Post-Diet Change 2019	8/30/2019	14:55	53	3	RS	Inside	DR1/Yard1	91	Overcast	Togo	0.6	0.1	0.2	0.1	0	0	0	0	0	0	0	0	1	0.9	0.1	0	1	0	2	Ndjole with Emily and Fin
Post-Diet Change 2019	8/30/2019	15:26	53	4	RS	Inside	DR1/Yard1	91	Overcast	Azinza	0.2	0.3	0.1	0.1	0	0	0	0.3	0	0	0	0	1	0.5	0.5	0	1	0	0	Ndjole with Emily and Fin
Post-Diet Change 2019	8/30/2019	15:26	53	4	RS	Inside	DR1/Yard1	91	Overcast	Mikella	0.6	0.2	0	0	0.2	0	0	0	0	0	0	0	1	0.8	0.2	0	1	0	0	Ndjole with Emily and Fin
Post-Diet Change 2019	8/30/2019	15:26	53	4	RS	Inside	DR1/Yard1	91	Overcast	Rubi	0.5	0.1	0	0	0.1	0	0	0.3	0	0	0	0	1	0.8	0.2	0	1	0	0	Ndjole with Emily and Fin
Post-Diet Change 2019	8/30/2019	15:26	53	4	RS	Inside	DR1/Yard1	91	Overcast	Togo	0.9	0.1	0	0	0	0	0	0	0	0	0	0	1	0.9	0.1	0	1	0	0	Ndjole with Emily and Fin
Post-Diet Change 2019	9/1/2019	9:30	54	1	KL	Both	DR1/Yard1	75	Sunny	Azinza	0.1	0.2	0.1	0.2	0	0	0	0.1	0	0	0.2	0.1	1	0.7	0.2	0.1	1	0	0
Post-Diet Change 2019	9/1/2019	9:30	54	1	KL	Both	DR1/Yard1	75	Sunny	Mikella	0.4	0.1	0.2	0	0.2	0	0	0	0	0	0	0.1	1	0.8	0.1	0.1	1	0	0
Post-Diet Change 2019	9/1/2019	9:30	54	1	KL	Both	DR1/Yard1	75	Sunny	Ndjole	0	0.1	0.9	0	0	0	0	0	0	0	0	0	1	0.7	0.3	0	1	0	0
Post-Diet Change 2019	9/1/2019	9:30	54	1	KL	Both	DR1/Yard1	75	Sunny	Rubi	0.1	0.4	0.4	0	0	0	0	0.1	0	0	0	0	1	0.6	0.4	0	1	0	0
Post-Diet Change 2019	9/1/2019	9:30	54	1	KL	Both	DR1/Yard1	75	Sunny	Togo	0	0.1	0.9	0	0	0	0	0	0	0	0	0	1	0.9	0.1	0	1	0	0
Post-Diet Change 2019	9/1/2019	10:03	54	1	KL	Both	DR1/Yard1	75	Sunny	Azinza	0.4	0.3	0	0.2	0	0	0	0	0	0	0.1	0	1	0.7	0.3	0	1	0	0
Post-Diet Change 2019	9/1/2019	10:03	54	1	KL	Both	DR1/Yard1	75	Sunny	Mikella	0.4	0	0.6	0	0	0	0	0	0	0	0	0	1	0.9	0.1	0	1	0	2
Post-Diet Change 2019	9/1/2019	10:03	54	1	KL	Both	DR1/Yard1	75	Sunny	Ndjole	0	0.3	0.7	0	0	0	0	0	0	0	0	0	1	0.6	0.4	0	1	0	0
Post-Diet Change 2019	9/1/2019	10:03	54	1	KL	Both	DR1/Yard1	75	Sunny	Rubi	0.1	0.1	0.7	0.1	0	0	0	0	0	0	0	0	1	0.8	0.2	0	1	0	0
Post-Diet Change 2019	9/1/2019	10:03	54	1	KL	Both	DR1/Yard1	75	Sunny	Togo	1	0	0	0	0	0	0	0	0	0	0	0	1	1	0	0	1	0	0
Post-Diet Change 2019	9/1/2019	13:58	55	3	LL	Both	DR1/Yard1	88	Sunny	Ndjole	0.4	0	0.6	0	0	0	0	0	0	0	0	0	1	0.8	0.2	0	1	0	0	Mikella/Azinza would not leave BR3, so they are spearated from the group; group given spinach, peanuts & sunflower seeds just prior to observation & also had recent feeding of AM diet for public feeding
Post-Diet Change 2019	9/1/2019	13:58	55	3	LL	Both	DR1/Yard1	88	Sunny	Rubi	0.2	0	0.8	0	0	0	0	0	0	0	0	0	1	0.5	0.5	0	1	0	0	Mikella/Azinza would not leave BR3, so they are spearated from the group; group given spinach, peanuts & sunflower seeds just prior to observation & also had recent feeding of AM diet for public feeding
Post-Diet Change 2019	9/1/2019	13:58	55	3	LL	Both	DR1/Yard1	88	Sunny	Togo	0.2	0	0.2	0	0.6	0	0	0	0	0	0	0	1	0.8	0.2	0	1	24	0	Mikella/Azinza would not leave BR3, so they are spearated from the group; group given spinach, peanuts & sunflower seeds just prior to observation & also had recent feeding of AM diet for public feeding
Post-Diet Change 2019	9/1/2019	14:30	55	3	LL	Both	DR1/Yard1	88	Sunny	Ndjole	0.3	0	0.4	0	0.3	0	0	0	0	0	0	0	1	0.9	0.1	0	1	0	0	Mikella/Azinza would not leave BR3, so they are spearated from the group; group given spinach, peanuts & sunflower seeds @ ~14:00; Scan 7- Rubi urinating
Post-Diet Change 2019	9/1/2019	14:30	55	3	LL	Both	DR1/Yard1	88	Sunny	Rubi	0.2	0	0.4	0	0.3	0	0	0	0	0	0.1	0	1	0.9	0.1	0	1	0	0	Mikella/Azinza would not leave BR3, so they are spearated from the group; group given spinach, peanuts & sunflower seeds @ ~14:00; Scan 7- Rubi urinating
Post-Diet Change 2019	9/1/2019	14:30	55	3	LL	Both	DR1/Yard1	88	Sunny	Togo	0.6	0	0.1	0	0	0.3	0	0	0	0	0	0	1	1	0	0	1	25	0	Mikella/Azinza would not leave BR3, so they are spearated from the group; group given spinach, peanuts & sunflower seeds @ ~14:00; Scan 7- Rubi urinating
Post-Diet Change 2019	9/3/2019	10:55	56	1	RS	Both	DR1/Yard1	90	Sunny	Azinza	0	0.3	0.1	0.4	0.1	0	0	0	0	0	0.1	0	1	0.5	0.5	0	1	0	0	Ndjole with Emily and Fin
Post-Diet Change 2019	9/3/2019	10:55	56	1	RS	Both	DR1/Yard1	90	Sunny	Mikella	0.6	0.1	0.3	0	0	0	0	0	0	0	0	0	1	0.8	0.2	0	1	0	0	Ndjole with Emily and Fin
Post-Diet Change 2019	9/3/2019	10:55	56	1	RS	Both	DR1/Yard1	90	Sunny	Rubi	0.6	0.1	0.1	0	0.2	0	0	0	0	0	0	0	1	0.9	0.1	0	1	0	0	Ndjole with Emily and Fin
Post-Diet Change 2019	9/3/2019	10:55	56	1	RS	Both	DR1/Yard1	90	Sunny	Togo	1	0	0	0	0	0	0	0	0	0	0	0	1	1	0	0	1	0	0	Ndjole with Emily and Fin
Post-Diet Change 2019	9/3/2019	11:25	56	2	RS	Both	DR1/Yard1	90	Sunny	Azinza	0.2	0.1	0.2	0.3	0.2	0	0	0	0	0	0	0	1	0.9	0.1	0	1	0	0	Ndjole with Emily and Fin
Post-Diet Change 2019	9/3/2019	11:25	56	2	RS	Both	DR1/Yard1	90	Sunny	Mikella	0.5	0	0.3	0	0.2	0	0	0	0	0	0	0	1	1	0	0	1	0	0	Ndjole with Emily and Fin
Post-Diet Change 2019	9/3/2019	11:25	56	2	RS	Both	DR1/Yard1	90	Sunny	Rubi	0.7	0	0.2	0	0.1	0	0	0	0	0	0	0	1	1	0	0	1	0	0	Ndjole with Emily and Fin
Post-Diet Change 2019	9/3/2019	11:25	56	2	RS	Both	DR1/Yard1	90	Sunny	Togo	1	0	0	0	0	0	0	0	0	0	0	0	1	1	0	0	1	0	0	Ndjole with Emily and Fin
Post-Diet Change 2019	9/3/2019	15:15	57	4	KL	Inside	DR1/Yard1	93	Sunny	Azinza	0.3	0.3	0.1	0.3	0	0	0	0	0	0	0	0	1	0.6	0.4	0	100	0	0	late due to mikella not shifting
Post-Diet Change 2019	9/3/2019	15:15	57	4	KL	Inside	DR1/Yard1	93	Sunny	Mikella	0	0.1	0.8	0	0.1	0	0	0	0	0	0	0	1	0.8	0.2	0	1	0	0	late due to mikella not shifting
Post-Diet Change 2019	9/3/2019	15:15	57	4	KL	Inside	DR1/Yard1	93	Sunny	Rubi	0.1	0	0.9	0	0	0	0	0	0	0	0	0	1	0.8	0.2	0	1	0	0	late due to mikella not shifting
Post-Diet Change 2019	9/3/2019	15:15	57	4	KL	Inside	DR1/Yard1	93	Sunny	Togo	0	0	1	0	0	0	0	0	0	0	0	0	1	0.9	0.1	0	1	0	0	late due to mikella not shifting
Post-Diet Change 2019	9/3/2019	15:46	57	4	KL	Inside	DR1/Yard1	93	Sunny	Azinza	0.1	0.1	0.1	0.3	0	0	0	0.4	0	0	0	0	1	0.8	0.2	0	1	0	0	late due to mikella not shifting
Post-Diet Change 2019	9/3/2019	15:46	57	4	KL	Inside	DR1/Yard1	93	Sunny	Mikella	0.2	0.3	0.4	0	0	0	0	0.1	0	0	0	0	1	0.7	0.3	0	1	0	0	late due to mikella not shifting
Post-Diet Change 2019	9/3/2019	15:46	57	4	KL	Inside	DR1/Yard1	93	Sunny	Rubi	0.1	0	0.5	0.1	0	0	0	0.3	0	0	0	0	1	1	0	0	1	0	0	late due to mikella not shifting
Post-Diet Change 2019	9/3/2019	15:46	57	4	KL	Inside	DR1/Yard1	93	Sunny	Togo	0	0.1	0.9	0	0	0	0	0	0	0	0	0	1	0.9	0.1	0	1	0	0	late due to mikella not shifting
Post-Diet Change 2019	9/5/2019	11:08	58	2	LB	Both	DR1/Yard1	78	Sunny	Azinza	0	0.1	0.2	0	0.1	0	0	0.4	0	0	0.2	0	100	0.9	0.1	0	100	0	0	All left the dayroom during scan 5 to pull grass
Post-Diet Change 2019	9/5/2019	11:08	58	2	LB	Both	DR1/Yard1	78	Sunny	Mikella	0.2	0.1	0.2	0	0.2	0	0	0.3	0	0	0	0	100	0.9	0.1	0	100	0	0	All left the dayroom during scan 5 to pull grass
Post-Diet Change 2019	9/5/2019	11:08	58	2	LB	Both	DR1/Yard1	78	Sunny	Ndjole	0.2	0.1	0.5	0	0.2	0	0	0	0	0	0	0	100	0.9	0.1	0	100	0	0	All left the dayroom during scan 5 to pull grass
Post-Diet Change 2019	9/5/2019	11:08	58	2	LB	Both	DR1/Yard1	78	Sunny	Rubi	0.4	0.1	0.5	0	0	0	0	0	0	0	0	0	100	0.9	0.1	0	100	0	0	All left the dayroom during scan 5 to pull grass
Post-Diet Change 2019	9/5/2019	11:08	58	2	LB	Both	DR1/Yard1	78	Sunny	Togo	1	0	0	0	0	0	0	0	0	0	0	0	100	1	0	0	100	0	0	All left the dayroom during scan 5 to pull grass
Post-Diet Change 2019	9/5/2019	11:36	58	2	LB	Both	DR1/Yard1	89	Sunny	Azinza	0	0.4	0.1	0	0	0	0	0.2	0	0	0.2	0.1	100	0.6	0.3	0.1	100	0	0
Post-Diet Change 2019	9/5/2019	11:36	58	2	LB	Both	DR1/Yard1	89	Sunny	Mikella	0.2	0.1	0.3	0	0.3	0	0	0.1	0	0	0	0	100	0.9	0.1	0	100	0	0
Post-Diet Change 2019	9/5/2019	11:36	58	2	LB	Both	DR1/Yard1	89	Sunny	Ndjole	0.2	0.1	0.3	0	0.4	0	0	0	0	0	0	0	100	0.8	0.2	0	100	0	0
Post-Diet Change 2019	9/5/2019	11:36	58	2	LB	Both	DR1/Yard1	89	Sunny	Rubi	0	0.2	0.5	0	0.1	0	0	0.2	0	0	0	0	100	0.7	0.3	0	100	0	0
Post-Diet Change 2019	9/5/2019	11:36	58	2	LB	Both	DR1/Yard1	89	Sunny	Togo	0.6	0.1	0.3	0	0	0	0	0	0	0	0	0	100	0.9	0.1	0	100	0	0
Post-Diet Change 2019	9/5/2019	15:00	59	4	LB	Both	DR1/Yard1	89	Sunny	Azinza	0.1	0.4	0.2	0	0	0	0	0.1	0	0	0.2	0	100	0.4	0.6	0	100	0	0	Group received elm browse, spinach alfalfa and produce
Post-Diet Change 2019	9/5/2019	15:00	59	4	LB	Both	DR1/Yard1	89	Sunny	Mikella	0	0.2	0.8	0	0	0	0	0	0	0	0	0	100	0.6	0.4	0	100	0	0	Group received elm browse, spinach alfalfa and produce
Post-Diet Change 2019	9/5/2019	15:00	59	4	LB	Both	DR1/Yard1	89	Sunny	Ndjole	0	0	0.9	0	0	0	0	0	0	0	0.1	0	100	0.9	0.1	0	100	0	0	Submissive to Togo, curled in a ball hands over head
Post-Diet Change 2019	9/5/2019	15:00	59	4	LB	Both	DR1/Yard1	89	Sunny	Rubi	0	0	0.9	0	0	0	0	0.1	0	0	0	0	100	0.7	0.3	0	100	0	0	Group received elm browse, spinach alfalfa and produce
Post-Diet Change 2019	9/5/2019	15:00	59	4	LB	Both	DR1/Yard1	89	Sunny	Togo	0	0	0.9	0	0	0	0	0	0.1	0	0	0	100	0.7	0.3	0	100	0	0	Pinned Ndjole
Post-Diet Change 2019	9/5/2019	15:33	59	4	LB	Both	DR1/Yard1	89	Sunny	Azinza	0	0.1	0.7	0	0	0	0	0	0	0	0.2	0	100	0.7	0.3	0	100	0	0	Group received elm browse, spinach alfalfa and produce
Post-Diet Change 2019	9/5/2019	15:33	59	4	LB	Both	DR1/Yard1	89	Sunny	Mikella	0	0	1	0	0	0	0	0	0	0	0	0	100	0.9	0.1	0	100	0	0	Group received elm browse, spinach alfalfa and produce
Post-Diet Change 2019	9/5/2019	15:33	59	4	LB	Both	DR1/Yard1	89	Sunny	Ndjole	0	0.2	0.8	0	0	0	0	0	0	0	0	0	100	0.8	0.2	0	100	0	0	Group received elm browse, spinach alfalfa and produce
Post-Diet Change 2019	9/5/2019	15:33	59	4	LB	Both	DR1/Yard1	89	Sunny	Rubi	0	0.1	0.9	0	0	0	0	0	0	0	0	0	100	0.8	0.2	0	100	0	0	Group received elm browse, spinach alfalfa and produce
Post-Diet Change 2019	9/5/2019	15:33	59	4	LB	Both	DR1/Yard1	89	Sunny	Togo	0	0	1	0	0	0	0	0	0	0	0	0	100	0.9	0.1	0	100	0	0	Group received elm browse, spinach alfalfa and produce
Post-Diet Change 2019	9/7/2019	9:30	60	1	LL	Both	DR1/Yard1	85	Sunny	Azinza	0	0.3	0.3	0	0	0	0	0	0	0	0.2	0.2	1	0.5	0.3	0.2	1	0	0	mostly eating browse; Scan 1 & 3- Azinza riding on Mikella
Post-Diet Change 2019	9/7/2019	9:30	60	1	LL	Both	DR1/Yard1	85	Sunny	Mikella	0.1	0.4	0.5	0	0	0	0	0	0	0	0	0	1	0.6	0.4	0	1	0	0	mostly eating browse; Scan 1 & 3- Azinza riding on Mikella
Post-Diet Change 2019	9/7/2019	9:30	60	1	LL	Both	DR1/Yard1	85	Sunny	Ndjole	0	0.1	0.9	0	0	0	0	0	0	0	0	0	1	0.8	0.2	0	1	0	0	mostly eating browse; Scan 1 & 3- Azinza riding on Mikella
Post-Diet Change 2019	9/7/2019	9:30	60	1	LL	Both	DR1/Yard1	85	Sunny	Rubi	0.3	0.2	0.5	0	0	0	0	0	0	0	0	0	1	0.7	0.3	0	1	0	0	mostly eating browse; Scan 1 & 3- Azinza riding on Mikella
Post-Diet Change 2019	9/7/2019	9:30	60	1	LL	Both	DR1/Yard1	85	Sunny	Togo	0.2	0	0.8	0	0	0	0	0	0	0	0	0	1	1	0	0	1	0	0	mostly eating browse; Scan 1 & 3- Azinza riding on Mikella
Post-Diet Change 2019	9/7/2019	10:01	60	1	LL	Both	DR1/Yard1	85	Sunny	Azinza	0.6	0.1	0.2	0.1	0	0	0	0	0	0	0	0	1	0.9	0.1	0	1	0	0	mostly eating browse
Post-Diet Change 2019	9/7/2019	10:01	60	1	LL	Both	DR1/Yard1	85	Sunny	Mikella	0.1	0.1	0.4	0	0.4	0	0	0	0	0	0	0	1	0.9	0.1	0	1	0	0	mostly eating browse
Post-Diet Change 2019	9/7/2019	10:01	60	1	LL	Both	DR1/Yard1	85	Sunny	Ndjole	0.3	0	0.6	0	0	0	0	0	0	0	0	0.1	1	0.9	0	0.1	1	0	0	mostly eating browse
Post-Diet Change 2019	9/7/2019	10:01	60	1	LL	Both	DR1/Yard1	85	Sunny	Rubi	0.1	0.2	0.6	0	0	0	0	0	0	0	0	0.1	1	0.7	0.2	0.1	1	0	0	mostly eating browse
Post-Diet Change 2019	9/7/2019	10:01	60	1	LL	Both	DR1/Yard1	85	Sunny	Togo	1	0	0	0	0	0	0	0	0	0	0	0	1	1	0	0	1	0	0	mostly eating browse
Post-Diet Change 2019	9/7/2019	13:35	61	3	LB	Both	DR1/Yard1	94	Sunny	Azinza	0.2	0.1	0.2	0	0	0	0	0.5	0	0	0	0	100	0.9	0.1	0	100	0	0
Post-Diet Change 2019	9/7/2019	13:35	61	3	LB	Both	DR1/Yard1	94	Sunny	Mikella	0.6	0.2	0.1	0	0	0	0	0.1	0	0	0	0	100	0.8	0.2	0	100	0	0
Post-Diet Change 2019	9/7/2019	13:35	61	3	LB	Both	DR1/Yard1	94	Sunny	Ndjole	0.2	0.1	0.2	0	0	0	0	0	0	0	0	0.5	100	0.4	0.1	0.5	100	0	0
Post-Diet Change 2019	9/7/2019	13:35	61	3	LB	Both	DR1/Yard1	94	Sunny	Rubi	0.1	0	0.3	0	0.1	0	0	0.5	0	0	0	0	100	1	0	0	100	0	0
Post-Diet Change 2019	9/7/2019	13:35	61	3	LB	Both	DR1/Yard1	94	Sunny	Togo	0.7	0.1	0	0	0	0	0	0.2	0	0	0	0	100	0.9	0.1	0	100	0	0
Post-Diet Change 2019	9/7/2019	14:04	61	3	LB	Both	DR1/Yard1	96	Sunny	Azinza	0	0	0.1	0	0	0	0	0.3	0	0	0.5	0.1	100	0.6	0.3	0.1	100	0	0
Post-Diet Change 2019	9/7/2019	14:04	61	3	LB	Both	DR1/Yard1	96	Sunny	Mikella	0.1	0.2	0	0	0.5	0	0	0.2	0	0	0	0	100	0.8	0.2	0	100	0	0
Post-Diet Change 2019	9/7/2019	14:04	61	3	LB	Both	DR1/Yard1	96	Sunny	Ndjole	0.3	0.2	0.3	0	0.2	0	0	0	0	0	0	0	100	0.8	0.2	0	100	0	0
Post-Diet Change 2019	9/7/2019	14:04	61	3	LB	Both	DR1/Yard1	96	Sunny	Rubi	0.1	0.2	0.2	0	0.4	0	0	0.1	0	0	0	0	100	0.8	0.2	0	100	0	0
Post-Diet Change 2019	9/7/2019	14:04	61	3	LB	Both	DR1/Yard1	96	Sunny	Togo	0.3	0.3	0.2	0	0.1	0	0	0.1	0	0	0	0	100	0.7	0.3	0	100	0	0
Post-Diet Change 2019	9/11/2019	11:05	62	2	LB	Outside	DR1/Yard1	83	Sunny	Azinza	0.1	0.2	0	0	0	0	0	0.7	0	0	0	0	100	0.8	0.2	0	100	0	0	Jolie with Fin and Emily, fire alarm going off Azinza clingy to Mikella
Post-Diet Change 2019	9/11/2019	11:05	62	2	LB	Outside	DR1/Yard1	83	Sunny	Mikella	0	0.1	0.1	0	0.1	0	0	0.7	0	0	0	0	100	0.9	0.1	0	100	0	0	Jolie with Fin and Emily, fire alarm going off Azinza clingy to Mikella
Post-Diet Change 2019	9/11/2019	11:05	62	2	LB	Outside	DR1/Yard1	83	Sunny	Rubi	0.4	0.3	0.2	0	0.1	0	0	0	0	0	0	0	100	0.7	0.3	0	100	0	0	Jolie with Fin and Emily, fire alarm going off Azinza clingy to Mikella
Post-Diet Change 2019	9/11/2019	11:05	62	2	LB	Outside	DR1/Yard1	83	Sunny	Togo	0.6	0	0.4	0	0	0	0	0	0	0	0	0	100	1	0	0	100	0	0	Jolie with Fin and Emily, fire alarm going off Azinza clingy to Mikella
Post-Diet Change 2019	9/11/2019	11:38	62	2	LB	Outside	DR1/Yard1	85	Sunny	Azinza	0	0	0	0	0	0	0	0.8	0	0	0.1	0.1	100	0.9	0	0.1	100	0	0	Jolie with Fin and Emily, fire alarm going off Azinza clingy to Mikella
Post-Diet Change 2019	9/11/2019	11:38	62	2	LB	Outside	DR1/Yard1	85	Sunny	Mikella	0.1	0.1	0	0	0	0	0	0.8	0	0	0	0	100	0.9	0.1	0	100	0	0	Jolie with Fin and Emily, fire alarm going off Azinza clingy to Mikella
Post-Diet Change 2019	9/11/2019	11:38	62	2	LB	Outside	DR1/Yard1	85	Sunny	Rubi	0.1	0	0.4	0	0.2	0	0	0.3	0	0	0	0	100	1	0	0	100	0	0	Jolie with Fin and Emily, fire alarm going off Azinza clingy to Mikella
Post-Diet Change 2019	9/11/2019	11:38	62	2	LB	Outside	DR1/Yard1	85	Sunny	Togo	0.7	0	0.3	0	0	0	0	0	0	0	0	0	100	1	0	0	100	0	0	Jolie with Fin and Emily, fire alarm going off Azinza clingy to Mikella
Post-Diet Change 2019	9/11/2019	15:09	63	4	LB	Inside	DR1/Yard1	89	Sunny	Azinza	0	0.5	0.3	0	0	0	0	0.1	0	0	0.1	0	100	0.3	0.7	0	100	0	0	Jolie with Fin and Emily
Post-Diet Change 2019	9/11/2019	15:09	63	4	LB	Inside	DR1/Yard1	89	Sunny	Mikella	0	0	1	0	0	0	0	0	0	0	0	0	100	1	0	0	100	0	0	Jolie with Fin and Emily
Post-Diet Change 2019	9/11/2019	15:09	63	4	LB	Inside	DR1/Yard1	89	Sunny	Rubi	0	0.1	0.8	0	0	0	0	0.1	0	0	0	0	100	0.8	0.2	0	100	0	0	Jolie with Fin and Emily
Post-Diet Change 2019	9/11/2019	15:09	63	4	LB	Inside	DR1/Yard1	89	Sunny	Togo	0	0	1	0	0	0	0	0	0	0	0	0	100	1	0	0	100	0	0	Jolie with Fin and Emily
Post-Diet Change 2019	9/11/2019	15:38	63	4	LB	Inside	DR1/Yard1	89	Sunny	Azinza	0	0	0.1	0	0	0	0	0.2	0	0	0.3	0.1	100	0.8	0.1	0.1	100	0	0	Jolie with Fin and Emily
Post-Diet Change 2019	9/11/2019	15:38	63	4	LB	Inside	DR1/Yard1	89	Sunny	Mikella	0	0	1	0	0	0	0	0	0	0	0	0	100	1	0	0	100	0	0	Jolie with Fin and Emily
Post-Diet Change 2019	9/11/2019	15:38	63	4	LB	Inside	DR1/Yard1	89	Sunny	Rubi	0	0	0.6	0	0.2	0	0	0.1	0	0	0.1	0	100	1	0	0	100	0	0	Jolie with Fin and Emily
Post-Diet Change 2019	9/11/2019	15:38	63	4	LB	Inside	DR1/Yard1	89	Sunny	Togo	0.1	0	0.8	0	0	0	0	0.1	0	0	0	0	100	1	0	0	100	0	0	Jolie with Fin and Emily
Post-Diet Change 2019	9/12/2019	10:49	64	1	LB	Both	DR1/Yard1	81	Sunny	Azinza	0.1	0.1	0.5	0	0	0	0	0.1	0	0	0.2	0	100	0.9	0.1	0	100	0	0
Post-Diet Change 2019	9/12/2019	10:49	64	1	LB	Both	DR1/Yard1	81	Sunny	Mikella	0.4	0.2	0.3	0	0.1	0	0	0	0	0	0	0	100	0.8	0.2	0	100	0	0
Post-Diet Change 2019	9/12/2019	10:49	64	1	LB	Both	DR1/Yard1	81	Sunny	Ndjole	0.2	0.2	0.6	0	0	0	0	0	0	0	0	0	100	0.8	0.2	0	100	0	0
Post-Diet Change 2019	9/12/2019	10:49	64	1	LB	Both	DR1/Yard1	81	Sunny	Rubi	0.2	0.2	0.1	0	0.2	0	0	0.1	0	0	0.1	0.1	100	0.6	0.3	0.1	100	0	0
Post-Diet Change 2019	9/12/2019	10:49	64	1	LB	Both	DR1/Yard1	81	Sunny	Togo	0.5	0	0.4	0	0.1	0	0	0	0	0	0	0	100	0.9	0.1	0	100	0	0
Post-Diet Change 2019	9/12/2019	11:21	64	2	LB	Both	DR1/Yard1	81	Sunny	Azinza	0.2	0.2	0	0	0.6	0	0	0.2	0	0	0.2	0	100	0.9	0.1	0	100	0	0
Post-Diet Change 2019	9/12/2019	11:21	64	2	LB	Both	DR1/Yard1	81	Sunny	Mikella	0.5	0.1	0.1	0	0.2	0	0	0.1	0	0	0	0	100	0.9	0.1	0	100	0	0
Post-Diet Change 2019	9/12/2019	11:21	64	2	LB	Both	DR1/Yard1	81	Sunny	Ndjole	0.5	0	0.2	0	0.3	0	0	0	0	0	0	0	100	1	0	0	100	0	0
Post-Diet Change 2019	9/12/2019	11:21	64	2	LB	Both	DR1/Yard1	81	Sunny	Rubi	0.2	0.1	0	0	0.6	0	0	0	0	0	0.1	0	100	0.8	0.2	0	100	0	0	Ruby cupped a bolus but did not consume it
Post-Diet Change 2019	9/12/2019	11:21	64	2	LB	Both	DR1/Yard1	81	Sunny	Togo	0.9	0	0.2	0	0.3	0	0	0	0	0	0	0	100	1	0	0	100	0	0
Post-Diet Change 2019	9/12/2019	15:14	65	4	LB	Inside	DR1/Yard1	89	Sunny	Azinza	0	0.1	0.9	0	0	0	0	0	0	0	0	0	100	0.8	0.2	0	100	0	0
Post-Diet Change 2019	9/12/2019	15:14	65	4	LB	Inside	DR1/Yard1	89	Sunny	Mikella	0	0	1	0	0	0	0	0	0	0	0	0	100	0.9	0.1	0	100	0	0
Post-Diet Change 2019	9/12/2019	15:14	65	4	LB	Inside	DR1/Yard1	89	Sunny	Ndjole	0	0	1	0	0	0	0	0	0	0	0	0	100	1	0	0	100	0	0
Post-Diet Change 2019	9/12/2019	15:14	65	4	LB	Inside	DR1/Yard1	89	Sunny	Rubi	0	0	0.9	0	0.1	0	0	0	0	0	0	0	100	0.9	0.1	0	100	0	0
Post-Diet Change 2019	9/12/2019	15:14	65	4	LB	Inside	DR1/Yard1	89	Sunny	Togo	0	0	0.9	0	0	0	0	0	0.1	0	0	0	100	0.9	0.1	0	100	0	0	Togo pinned Ruby over yellow squash
Post-Diet Change 2019	9/12/2019	15:44	65	4	LB	Inside	DR1/Yard1	89	Sunny	Azinza	0.2	0.2	0.2	0	0	0	0	0	0	0	0.4	0	100	0.8	0.2	0	100	0	0	Azinza nestbuilding
Post-Diet Change 2019	9/12/2019	15:44	65	4	LB	Inside	DR1/Yard1	89	Sunny	Mikella	0	0	1	0	0	0	0	0	0	0	0	0	100	1	0	0	100	0	0
Post-Diet Change 2019	9/12/2019	15:44	65	4	LB	Inside	DR1/Yard1	89	Sunny	Ndjole	0	0	1	0	0	0	0	0	0	0	0	0	100	0.9	0.1	0	100	0	0
Post-Diet Change 2019	9/12/2019	15:44	65	4	LB	Inside	DR1/Yard1	89	Sunny	Rubi	0	0	1	0	0	0	0	0	0	0	0	0	100	0.8	0.2	0	100	0	0
Post-Diet Change 2019	9/12/2019	15:44	65	4	LB	Inside	DR1/Yard1	89	Sunny	Togo	0	0.2	0.8	0	0	0	0	0	0	0	0	0	100	0.8	0.2	0	100	0	0
Post-Diet Change 2019	9/14/2019	9:49	66	1	LB	Inside	DR1/Yard1	77	Sunny	Azinza	0	0.3	0.3	0	0.1	0	0	0.3	0	0	0	0	100	0.6	0.4	0	100	0	0	Toba is in yard 1 today
Post-Diet Change 2019	9/14/2019	9:49	66	1	LB	Inside	DR1/Yard1	77	Sunny	Mikella	0.2	0.1	0.6	0	0	0	0	0.1	0	0	0	0	100	0.5	0.5	0	100	0	0	Toba is in yard 1 today
Post-Diet Change 2019	9/14/2019	9:49	66	1	LB	Inside	DR1/Yard1	77	Sunny	Ndjole	0	0.1	0.9	0	0	0	0	0	0	0	0	0	100	0.9	0.1	0	100	0	0	Toba is in yard 1 today
Post-Diet Change 2019	9/14/2019	9:49	66	1	LB	Inside	DR1/Yard1	77	Sunny	Rubi	0	0.2	0.6	0	0	0	0	0.2	0	0	0	0	100	0.6	0.4	0	100	0	0	Toba is in yard 1 today
Post-Diet Change 2019	9/14/2019	9:49	66	1	LB	Inside	DR1/Yard1	77	Sunny	Togo	0.1	0	0.9	0	0	0	0	0	0	0	0	0	100	1	0	0	100	0	0	Toba is in yard 1 today
Post-Diet Change 2019	9/14/2019	10:21	66	1	LB	Inside	DR1/Yard1	77	Sunny	Azinza	0	0.2	0	0	0	0	0	0.4	0	0	0.4	0	100	0.1	0.9	0	1	0	0	Toba is in yard 1 today
Post-Diet Change 2019	9/14/2019	10:21	66	1	LB	Inside	DR1/Yard1	77	Sunny	Mikella	0.2	0.1	0.1	0	0.3	0	0.1	0.2	0	0	0	0	100	0.7	0.3	0	100	0	10	Toba is in yard 1 today, Mikella pulled 2 bolus's, inspected them, dropped them then licked her hand.
Post-Diet Change 2019	9/14/2019	10:21	66	1	LB	Inside	DR1/Yard1	77	Sunny	Ndjole	0.3	0	0.4	0	0.3	0	0	0	0	0	0	0	100	0.8	0.2	0	1	0	0	Toba is in yard 1 today
Post-Diet Change 2019	9/14/2019	10:21	66	1	LB	Inside	DR1/Yard1	77	Sunny	Rubi	0.2	0	0.4	0	0.1	0	0	0.2	0	0	0.1	0	100	0.7	0.3	0	1	0	0	Toba is in yard 1 today
Post-Diet Change 2019	9/14/2019	10:21	66	1	LB	Inside	DR1/Yard1	77	Sunny	Togo	1	0	0	0	0	0	0	0	0	0	0	0	100	1	0	0	100	0	0	Toba is in yard 1 today
Post-Diet Change 2019	9/14/2019	13:31	67	3	LL	Inside	DR1/Yard1	87	Sunny	Azinza	0.3	0.2	0.2	0	0	0	0	0.2	0	0	0	0.1	1	0.6	0.3	0.1	1	0	0	Toba in yard 1
Post-Diet Change 2019	9/14/2019	13:31	67	3	LL	Inside	DR1/Yard1	87	Sunny	Mikella	0.7	0	0.2	0	0	0	0	0.1	0	0	0	0	1	1	0	0	1	0	0	Toba in yard 1
Post-Diet Change 2019	9/14/2019	13:31	67	3	LL	Inside	DR1/Yard1	87	Sunny	Ndjole	0.4	0	0.2	0	0.4	0	0	0	0	0	0	0	1	1	0	0	1	0	0	Toba in yard 1
Post-Diet Change 2019	9/14/2019	13:31	67	3	LL	Inside	DR1/Yard1	87	Sunny	Rubi	0.3	0.1	0.3	0	0.2	0	0	0.1	0	0	0	0	1	0.9	0.1	0	1	0	0	Toba in yard 1
Post-Diet Change 2019	9/14/2019	13:31	67	3	LL	Inside	DR1/Yard1	87	Sunny	Togo	0.7	0.1	0.2	0	0	0	0	0	0	0	0	0	1	0.9	0.1	0	1	0	0	Toba in yard 1
Post-Diet Change 2019	9/14/2019	14:03	67	3	LL	Both	DR1/Yard1	86	PartlyCloudy	Azinza	0.2	0.2	0.3	0.3	0	0	0	0	0	0	0	0	1	0.8	0.2	0	1	0	0	given access outside at 14:07 with small quanitity of diet: adults eating grass; scan 6- Ndjole displaced Rubi
Post-Diet Change 2019	9/14/2019	14:03	67	3	LL	Both	DR1/Yard1	86	PartlyCloudy	Mikella	0.4	0	0.5	0	0.1	0	0	0	0	0	0	0	1	1	0	0	1	0	0	given access outside at 14:07 with small quanitity of diet: adults eating grass; scan 6- Ndjole displaced Rubi
Post-Diet Change 2019	9/14/2019	14:03	67	3	LL	Both	DR1/Yard1	86	PartlyCloudy	Ndjole	0.4	0.1	0.4	0	0	0	0	0	0	0.1	0	0	1	0.8	0.2	0	1	0	0	given access outside at 14:07 with small quanitity of diet: adults eating grass; scan 6- Ndjole displaced Rubi
Post-Diet Change 2019	9/14/2019	14:03	67	3	LL	Both	DR1/Yard1	86	PartlyCloudy	Rubi	0.2	0.1	0.4	0	0.2	0	0	0	0	0.1	0	0	1	0.7	0.3	0	1	0	0	given access outside at 14:07 with small quanitity of diet: adults eating grass; scan 6- Ndjole displaced Rubi
Post-Diet Change 2019	9/14/2019	14:03	67	3	LL	Both	DR1/Yard1	86	PartlyCloudy	Togo	0.4	0	0.6	0	0	0	0	0	0	0	0	0	1	1	0	0	1	0	0	given access outside at 14:07 with small quanitity of diet: adults eating grass; scan 6- Ndjole displaced Rubi
Post-Diet Change 2019	9/16/2019	10:51	68	1	RS	Both	DR1/Yard1	86	Sunny	Azinza	0.5	0.2	0.1	0.1	0	0	0	0.1	0	0	0	0	1	0.8	0.2	0	1	0	0	Ndjole was with Emily and Fin
Post-Diet Change 2019	9/16/2019	10:51	68	1	RS	Both	DR1/Yard1	86	Sunny	Mikella	0.1	0.1	0.6	0	0.1	0	0	0.1	0	0	0	0	1	0.9	0.1	0	1	0	0	Ndjole was with Emily and Fin
Post-Diet Change 2019	9/16/2019	10:51	68	1	RS	Both	DR1/Yard1	86	Sunny	Rubi	0	0.3	0.7	0	0	0	0	0	0	0	0	0	1	0.7	0.3	0	1	0	0	Ndjole was with Emily and Fin
Post-Diet Change 2019	9/16/2019	10:51	68	1	RS	Both	DR1/Yard1	86	Sunny	Togo	1	0	0	0	0	0	0	0	0	0	0	0	1	1	0	0	1	0	0	Ndjole was with Emily and Fin
Post-Diet Change 2019	9/16/2019	11:21	68	2	RS	Both	DR1/Yard1	86	Sunny	Azinza	0.1	0.4	0	0.3	0	0	0	0.2	0	0	0	0	1	0.5	0.5	0	1	0	0	Twice Mikella ate something out of her hand that looked like regurgitated food, but I did not see her regurgitate. So, I did not score it as RR.
Post-Diet Change 2019	9/16/2019	11:21	68	2	RS	Both	DR1/Yard1	86	Sunny	Mikella	0.8	0.1	0.1	0	0	0	0	0	0	0	0	0	1	0.9	0.1	0	1	0	0	Twice Mikella ate something out of her hand that looked like regurgitated food, but I did not see her regurgitate. So, I did not score it as RR.
Post-Diet Change 2019	9/16/2019	11:21	68	2	RS	Both	DR1/Yard1	86	Sunny	Rubi	0.4	0.1	0.2	0	0.1	0	0	0.2	0	0	0	0	1	0.7	0.3	0	1	0	0	Twice Mikella ate something out of her hand that looked like regurgitated food, but I did not see her regurgitate. So, I did not score it as RR.
Post-Diet Change 2019	9/16/2019	11:21	68	2	RS	Both	DR1/Yard1	86	Sunny	Togo	1	0	0	0	0	0	0	0	0	0	0	0	1	1	0	0	1	0	0	Twice Mikella ate something out of her hand that looked like regurgitated food, but I did not see her regurgitate. So, I did not score it as RR.
Post-Diet Change 2019	9/16/2019	15:00	69	4	KL	Inside	DR1/Yard1	91	Sunny	Azinza	0	0.3	0.6	0.1	0	0	0	0	0	0	0	0	1	0.8	0.2	0	1	0	0	jolie with Fin and Emily
Post-Diet Change 2019	9/16/2019	15:00	69	4	KL	Inside	DR1/Yard1	91	Sunny	Mikella	0	0	1	0	0	0	0	0	0	0	0	0	1	0.8	0.2	0	1	0	0	jolie with Fin and Emily
Post-Diet Change 2019	9/16/2019	15:00	69	4	KL	Inside	DR1/Yard1	91	Sunny	Rubi	0	0	1	0	0	0	0	0	0	0	0	0	1	0.8	0.2	0	1	0	0	jolie with Fin and Emily
Post-Diet Change 2019	9/16/2019	15:00	69	4	KL	Inside	DR1/Yard1	91	Sunny	Togo	0	0	1	0	0	0	0	0	0	0	0	0	1	0.9	0.1	0	1	0	0	jolie with Fin and Emily
Post-Diet Change 2019	9/16/2019	15:31	69	4	KL	Inside	DR1/Yard1	91	Sunny	Azinza	0.6	0.1	0	0.1	0	0	0	0.2	0	0	0	0	1	0.8	0.2	0	1	0	0	jolie with Fin and Emily
Post-Diet Change 2019	9/16/2019	15:31	69	4	KL	Inside	DR1/Yard1	91	Sunny	Mikella	0.1	0.1	0.8	0	0	0	0	0	0	0	0	0	1	0.9	0.1	0	1	0	0	jolie with Fin and Emily
Post-Diet Change 2019	9/16/2019	15:31	69	4	KL	Inside	DR1/Yard1	91	Sunny	Rubi	0	0	0.8	0	0	0	0	0.2	0	0	0	0	1	0.8	0.2	0	1	0	0	jolie with Fin and Emily
Post-Diet Change 2019	9/16/2019	15:31	69	4	KL	Inside	DR1/Yard1	91	Sunny	Togo	0	0.2	0.8	0	0	0	0	0	0	0	0	0	1	0.8	0.2	0	1	0	0	jolie with Fin and Emily
Post-Diet Change 2019	9/18/2019	9:32	70	1	LB	Both	DR1/Yard1	79	Sunny	Azinza	0	0.4	0.4	0	0	0	0	0.1	0	0	0	0	100	0.6	0.4	0	1	0	0
Post-Diet Change 2019	9/18/2019	9:32	70	1	LB	Both	DR1/Yard1	79	Sunny	Mikella	0	0.2	0.7	0	0	0	0	0.1	0	0	0	0	1	0.7	0.3	0	1	0	0
Post-Diet Change 2019	9/18/2019	9:32	70	1	LB	Both	DR1/Yard1	79	Sunny	Ndjole	0.1	0	0.9	0	0	0	0	0	0	0	0	0	1	1	0	0	1	0	0	Left the troop to go inside 3x
Post-Diet Change 2019	9/18/2019	9:32	70	1	LB	Both	DR1/Yard1	79	Sunny	Rubi	0	0.3	0.5	0	0.1	0	0	0.1	0	0	0	0	1	0.6	0.4	0	1	0	0
Post-Diet Change 2019	9/18/2019	9:32	70	1	LB	Both	DR1/Yard1	79	Sunny	Togo	0	0	1	0	0	0	0	0	0	0	0	0	100	0.9	0.1	0	1	0	0
Post-Diet Change 2019	9/18/2019	10:05	70	1	LB	Both	DR1/Yard1	79	Sunny	Azinza	0.1	0.2	0.2	0	0.1	0	0	0.3	0	0	0.1	0	1	0.8	0.2	0	1	0	0
Post-Diet Change 2019	9/18/2019	10:05	70	1	LB	Both	DR1/Yard1	79	Sunny	Mikella	0.2	0	0.5	0	0	0	0	0.3	0	0	0	0	100	0.9	0.1	0	1	0	0
Post-Diet Change 2019	9/18/2019	10:05	70	1	LB	Both	DR1/Yard1	79	Sunny	Ndjole	0.2	0	0.6	0	0.2	0	0	0	0	0	0	0	1	0.9	0.1	0	1	0	0
Post-Diet Change 2019	9/18/2019	10:05	70	1	LB	Both	DR1/Yard1	79	Sunny	Rubi	0.1	0	0.2	0	0.7	0	0	0	0	0	0	0	1	1	0	0	1	0	0
Post-Diet Change 2019	9/18/2019	10:05	70	1	LB	Both	DR1/Yard1	79	Sunny	Togo	0.3	0	0.4	0	0.3	0	0	0	0	0	0	0	100	1	0	0	1	0	0
Post-Diet Change 2019	9/18/2019	13:33	71	3	RS	Both	DR1/Yard1	88	Sunny	Azinza	0.1	0.3	0.1	0.1	0	0	0	0.3	0	0	0	0.1	1	0.6	0.3	0.1	1	0	0
Post-Diet Change 2019	9/18/2019	13:33	71	3	RS	Both	DR1/Yard1	88	Sunny	Mikella	0.4	0.1	0.5	0	0	0	0	0	0	0	0	0	1	0.9	0.1	0	1	0	0
Post-Diet Change 2019	9/18/2019	13:33	71	3	RS	Both	DR1/Yard1	88	Sunny	Ndjole	0.3	0.3	0.4	0	0	0	0	0	0	0	0	0	1	0.7	0.3	0	1	0	0
Post-Diet Change 2019	9/18/2019	13:33	71	3	RS	Both	DR1/Yard1	88	Sunny	Rubi	0	0.4	0.3	0	0	0	0	0.3	0	0	0	0	1	0.6	0.4	0	1	0	0
Post-Diet Change 2019	9/18/2019	13:33	71	3	RS	Both	DR1/Yard1	88	Sunny	Togo	0.5	0.1	0.4	0	0	0	0	0	0	0	0	0	1	0.9	0.1	0	1	0	0
Post-Diet Change 2019	9/18/2019	14:03	71	3	RS	Both	DR1/Yard1	88	PartlyCloudy	Azinza	0.3	0.2	0	0.3	0	0	0	0.2	0	0	0	0	1	0.8	0.2	0	1	0	0
Post-Diet Change 2019	9/18/2019	14:03	71	3	RS	Both	DR1/Yard1	88	PartlyCloudy	Mikella	0.6	0.2	0	0	0.1	0	0	0.1	0	0	0	0	1	0.8	0.2	0	1	0	0
Post-Diet Change 2019	9/18/2019	14:03	71	3	RS	Both	DR1/Yard1	88	PartlyCloudy	Ndjole	0.6	0.2	0.1	0	0.1	0	0	0	0	0	0	0	1	0.8	0.2	0	1	0	0
Post-Diet Change 2019	9/18/2019	14:03	71	3	RS	Both	DR1/Yard1	88	PartlyCloudy	Rubi	0.3	0.4	0	0	0.2	0	0	0.1	0	0	0	0	1	0.7	0.3	0	1	0	0
Post-Diet Change 2019	9/18/2019	14:03	71	3	RS	Both	DR1/Yard1	88	PartlyCloudy	Togo	0.6	0.1	0.1	0	0.2	0	0	0	0	0	0	0	1	0.9	0.1	0	1	0	0
Post-Diet Change 2019	9/21/2019	9:43	72	1	LB	Inside	DR1/Yard1	74	Rain	Azinza	0	0.4	0.3	0	0	0	0	0.2	0	0	0.1	0	1	0.6	0.4	0	1	0	0
Post-Diet Change 2019	9/21/2019	9:43	72	1	LB	Inside	DR1/Yard1	74	Rain	Mikella	0	0	0.8	0	0	0	0	0.2	0	0	0	0	1	0.9	0.1	0	1	0	0
Post-Diet Change 2019	9/21/2019	9:43	72	1	LB	Inside	DR1/Yard1	74	Rain	Ndjole	0	0	1	0	0	0	0	0	0	0	0	0	1	0.9	0.1	0	1	0	0
Post-Diet Change 2019	9/21/2019	9:43	72	1	LB	Inside	DR1/Yard1	74	Rain	Rubi	0	0.1	0.8	0	0.1	0	0	0	0	0	0	0	1	0.9	0.1	0	1	0	0
Post-Diet Change 2019	9/21/2019	9:43	72	1	LB	Inside	DR1/Yard1	74	Rain	Togo	0	0	1	0	0	0	0	0	0	0	0	0	1	0.8	0.2	0	1	0	0	pinned Rubi, team was a bit late setting up
Post-Diet Change 2019	9/21/2019	10:17	72	1	LB	Inside	DR1/Yard1	74	Rain	Azinza	0	0.1	0.2	0.2	0	0	0	0.4	0	0	0.1	0	1	0.7	0.3	0	1	0	0
Post-Diet Change 2019	9/21/2019	10:17	72	1	LB	Inside	DR1/Yard1	74	Rain	Mikella	0.5	0.1	0.4	0	0	0	0	0	0	0	0	0	1	0.9	0.1	0	1	0	0
Post-Diet Change 2019	9/21/2019	10:17	72	1	LB	Inside	DR1/Yard1	74	Rain	Ndjole	0	0	1	0	0	0	0	0	0	0	0	0	1	1	0	0	1	0	0
Post-Diet Change 2019	9/21/2019	10:17	72	1	LB	Inside	DR1/Yard1	74	Rain	Rubi	0	0	0.5	0	0.1	0	0	0.4	0	0	0	0	1	0.9	0.1	0	1	0	0
Post-Diet Change 2019	9/21/2019	10:17	72	1	LB	Inside	DR1/Yard1	74	Rain	Togo	0.5	0.1	0.4	0	0	0	0	0	0	0	0	0	1	0.7	0.3	0	1	0	0
Post-Diet Change 2019	9/21/2019	13:50	73	3	LL	Both	DR1/Yard1	79	PartlyCloudy	Azinza	0.2	0.1	0.5	0.1	0	0	0	0	0	0	0	0.1	1	0.8	0.1	0.1	1	0	0
Post-Diet Change 2019	9/21/2019	13:50	73	3	LL	Both	DR1/Yard1	79	PartlyCloudy	Mikella	0.1	0	0.9	0	0	0	0	0	0	0	0	0	1	0.9	0.1	0	1	0	0
Post-Diet Change 2019	9/21/2019	13:50	73	3	LL	Both	DR1/Yard1	79	PartlyCloudy	Ndjole	0	0	1	0	0	0	0	0	0	0	0	0	1	0.7	0.3	0	1	0	0
Post-Diet Change 2019	9/21/2019	13:50	73	3	LL	Both	DR1/Yard1	79	PartlyCloudy	Rubi	0	0.1	0.9	0	0	0	0	0	0	0	0	0	1	0.8	0.2	0	1	0	0
Post-Diet Change 2019	9/21/2019	13:50	73	3	LL	Both	DR1/Yard1	79	PartlyCloudy	Togo	0.4	0.1	0.5	0	0	0	0	0	0	0	0	0	1	0.8	0.2	0	1	0	0
Post-Diet Change 2019	9/21/2019	14:21	73	3	LL	Both	DR1/Yard1	81	PartlyCloudy	Azinza	0.2	0.3	0	0.2	0	0	0	0.2	0	0	0	0.1	1	0.6	0.3	0.1	1	0	0
Post-Diet Change 2019	9/21/2019	14:21	73	3	LL	Both	DR1/Yard1	81	PartlyCloudy	Mikella	0.6	0	0	0	0.2	0	0	0.2	0	0	0	0	1	1	0	0	1	1	0
Post-Diet Change 2019	9/21/2019	14:21	73	3	LL	Both	DR1/Yard1	81	PartlyCloudy	Ndjole	0.6	0.1	0.2	0	0	0	0	0	0	0	0	0.1	1	0.7	0.2	0.1	1	0	0
Post-Diet Change 2019	9/21/2019	14:21	73	3	LL	Both	DR1/Yard1	81	PartlyCloudy	Rubi	0.4	0.2	0.4	0	0	0	0	0	0	0	0	0	1	0.8	0.2	0	1	0	0
Post-Diet Change 2019	9/21/2019	14:21	73	3	LL	Both	DR1/Yard1	81	PartlyCloudy	Togo	1	0	0	0	0	0	0	0	0	0	0	0	1	1	0	0	1	0	0
Post-Diet Change 2019	9/23/2019	10:58	74	1	RS	Both	DR1/Yard1	73	Overcast	Azinza	0.2	0.3	0.1	0.1	0	0	0	0.3	0	0	0	0	1	0.7	0.3	0	100	0	0
Post-Diet Change 2019	9/23/2019	10:58	74	1	RS	Both	DR1/Yard1	73	Overcast	Mikella	0.4	0	0.2	0	0.2	0	0	0.2	0	0	0	0	1	1	0	0	1	0	0
Post-Diet Change 2019	9/23/2019	10:58	74	1	RS	Both	DR1/Yard1	73	Overcast	Ndjole	0.3	0.1	0.5	0	0.1	0	0	0	0	0	0	0	1	0.7	0.3	0	1	0	0
Post-Diet Change 2019	9/23/2019	10:58	74	1	RS	Both	DR1/Yard1	73	Overcast	Rubi	0.3	0	0.5	0	0.1	0	0	0.1	0	0	0	0	1	1	0	0	1	0	0
Post-Diet Change 2019	9/23/2019	10:58	74	1	RS	Both	DR1/Yard1	73	Overcast	Togo	1	0	0	0	0	0	0	0	0	0	0	0	1	1	0	0	1	0	0
Post-Diet Change 2019	9/23/2019	11:28	74	2	RS	Both	DR1/Yard1	73	Overcast	Azinza	0.1	0.2	0.3	0.2	0	0	0	0.2	0	0	0	0	1	0.8	0.2	0	1	0	0	Females spent half of obs outside feeding on browse. Togo reamained inside entire time.
Post-Diet Change 2019	9/23/2019	11:28	74	2	RS	Both	DR1/Yard1	73	Overcast	Mikella	0.3	0.1	0.5	0	0.1	0	0	0	0	0	0	0	1	0.9	0.1	0	1	0	0	Females spent half of obs outside feeding on browse. Togo reamained inside entire time.
Post-Diet Change 2019	9/23/2019	11:28	74	2	RS	Both	DR1/Yard1	73	Overcast	Ndjole	0.3	0	0.5	0	0.1	0	0	0	0	0	0.1	0	1	0.9	0.1	0	1	0	0	Females spent half of obs outside feeding on browse. Togo reamained inside entire time.
Post-Diet Change 2019	9/23/2019	11:28	74	2	RS	Both	DR1/Yard1	73	Overcast	Rubi	0.2	0.1	0.4	0.1	0	0	0	0.2	0	0	0	0	1	0.9	0.1	0	1	0	0	Females spent half of obs outside feeding on browse. Togo reamained inside entire time.
Post-Diet Change 2019	9/23/2019	11:28	74	2	RS	Both	DR1/Yard1	73	Overcast	Togo	1	0	0	0	0	0	0	0	0	0	0	0	1	1	0	0	1	0	0	Females spent half of obs outside feeding on browse. Togo reamained inside entire time. Other = uinate for Ndjole
Post-Diet Change 2019	9/23/2019	15:00	75	4	KL	Inside	DR1/Yard1	84	Sunny	Azinza	0.2	0.1	0	0.3	0.2	0	0	0	0	0	0	0.2	1	0.7	0.1	0.2	1	0	0
Post-Diet Change 2019	9/23/2019	15:00	75	4	KL	Inside	DR1/Yard1	84	Sunny	Mikella	0	0.3	0.7	0	0	0	0	0	0	0	0	0	1	0.7	0.3	0	1	0	0
Post-Diet Change 2019	9/23/2019	15:00	75	4	KL	Inside	DR1/Yard1	84	Sunny	Ndjole	0.5	0	0.3	0.2	0	0	0	0	0	0	0	0	1	0.8	0.2	0	1	0	0
Post-Diet Change 2019	9/23/2019	15:00	75	4	KL	Inside	DR1/Yard1	84	Sunny	Rubi	0	0.2	0.6	0	0.2	0	0	0	0	0	0	0	1	0.7	0.3	0	1	0	0
Post-Diet Change 2019	9/23/2019	15:00	75	4	KL	Inside	DR1/Yard1	84	Sunny	Togo	0	0	1	0	0	0	0	0	0	0	0	0	1	1	0	0	1	0	0
Post-Diet Change 2019	9/23/2019	15:30	75	4	KL	Inside	DR1/Yard1	84	Sunny	Azinza	0.6	0.1	0	0.3	0	0	0	0	0	0	0	0	1	0.9	0.1	0	1	0	0
Post-Diet Change 2019	9/23/2019	15:30	75	4	KL	Inside	DR1/Yard1	84	Sunny	Mikella	0	0	1	0	0	0	0	0	0	0	0	0	1	1	0	0	1	0	0
Post-Diet Change 2019	9/23/2019	15:30	75	4	KL	Inside	DR1/Yard1	84	Sunny	Ndjole	0.3	0	0.4	0.1	0.2	0	0	0	0	0	0	0	1	1	0	0	1	0	0
Post-Diet Change 2019	9/23/2019	15:30	75	4	KL	Inside	DR1/Yard1	84	Sunny	Rubi	0.1	0.3	0.5	0	0.1	0	0	0	0	0	0	0	1	0.7	0.3	0	1	0	0
Post-Diet Change 2019	9/23/2019	15:30	75	4	KL	Inside	DR1/Yard1	84	Sunny	Togo	0.2	0	0.8	0	0	0	0	0	0	0	0	0	1	1	0	0	1	0	0
Post-Diet Change 2019	9/25/2019	9:35	76	1	LB	Both	DR1/Yard1	77	Sunny	Azinza	0.1	0.2	0.6	0	0	0	0	0	0	0	0.1	0	1	0.8	0.2	0	1	0	0
Post-Diet Change 2019	9/25/2019	9:35	76	1	LB	Both	DR1/Yard1	77	Sunny	Mikella	0.1	0.2	0.7	0	0	0	0	0	0	0	0	0	1	0.2	0.8	0	1	0	0
Post-Diet Change 2019	9/25/2019	9:35	76	1	LB	Both	DR1/Yard1	77	Sunny	Ndjole	0	0	1	0	0	0	0	0	0	0	0	0	1	0.7	0.3	0	1	0	0
Post-Diet Change 2019	9/25/2019	9:35	76	1	LB	Both	DR1/Yard1	77	Sunny	Rubi	0.1	0.3	0.6	0	0	0	0	0	0	0	0	0	1	0.6	0.4	0	1	0	0
Post-Diet Change 2019	9/25/2019	9:35	76	1	LB	Both	DR1/Yard1	77	Sunny	Togo	0	0	1	0	0	0	0	0	0	0	0	0	1	0.8	0.2	0	1	0	0
Post-Diet Change 2019	9/25/2019	10:06	76	1	LB	Both	DR1/Yard1	77	Sunny	Azinza	0	0.1	0.2	0.2	0.1	0	0	0.2	0	0	0.1	0.1	1	0.7	0.3	0	1	0	0	Togo regurged and reingested 16 times. Peanuts were in the foraging mix
Post-Diet Change 2019	9/25/2019	10:06	76	1	LB	Both	DR1/Yard1	77	Sunny	Mikella	0	0.1	0.9	0	0	0	0	0	0	0	0	0	1	0.5	0.5	0	1	0	0	Togo regurged and reingested 16 times. Peanuts were in the foraging mix
Post-Diet Change 2019	9/25/2019	10:06	76	1	LB	Both	DR1/Yard1	77	Sunny	Ndjole	0.1	0	0.9	0	0	0	0	0	0	0	0	0	1	1	0	0	1	0	0	Togo regurged and reingested 16 times. Peanuts were in the foraging mix
Post-Diet Change 2019	9/25/2019	10:06	76	1	LB	Both	DR1/Yard1	77	Sunny	Rubi	0.1	0.2	0.3	0	0	0	0	0.2	0	0	0.1	0.1	1	0.8	0.1	0.1	1	0	0	Togo regurged and reingested 16 times. Peanuts were in the foraging mix
Post-Diet Change 2019	9/25/2019	10:06	76	1	LB	Both	DR1/Yard1	77	Sunny	Togo	0.1	0	0.2	0	0.1	0.6	0	0	0	0	0	0	1	1	0	0	1	16	0	Togo regurged and reingested 16 times. Peanuts were in the foraging mix
Post-Diet Change 2019	9/25/2019	13:38	77	3	RS	Outside	DR1/Yard1	91	Sunny	Azinza	0.2	0.2	0.1	0.2	0	0	0	0.1	0	0	0	0.2	1	0.6	0.2	0.2	1	0	0	Group shifted outside just before observation started
Post-Diet Change 2019	9/25/2019	13:38	77	3	RS	Outside	DR1/Yard1	91	Sunny	Mikella	0.4	0.2	0.4	0	0	0	0	0	0	0	0	0	1	0.7	0.3	0	1	0	0	Group shifted outside just before observation started
Post-Diet Change 2019	9/25/2019	13:38	77	3	RS	Outside	DR1/Yard1	91	Sunny	Ndjole	0	0.2	0.8	0	0	0	0	0	0	0	0	0	1	0.2	0.8	0	1	0	0	Group shifted outside just before observation started
Post-Diet Change 2019	9/25/2019	13:38	77	3	RS	Outside	DR1/Yard1	91	Sunny	Rubi	0.2	0.5	0.2	0	0	0	0	0.1	0	0	0	0	1	0.5	0.5	0	1	0	0	Group shifted outside just before observation started
Post-Diet Change 2019	9/25/2019	13:38	77	3	RS	Outside	DR1/Yard1	91	Sunny	Togo	0.6	0.2	0.2	0	0	0	0	0	0	0	0	0	1	0.8	0.2	0	1	0	0	Group shifted outside just before observation started
Post-Diet Change 2019	9/25/2019	14:08	77	3	RS	Outside	DR1/Yard1	91	Sunny	Azinza	0.3	0.2	0.1	0	0.3	0	0	0	0	0	0	0.1	1	0.7	0.2	0.1	1	0	0	Given access indoors for last 5 min.
Post-Diet Change 2019	9/25/2019	14:08	77	3	RS	Outside	DR1/Yard1	91	Sunny	Mikella	0.4	0.1	0.2	0	0.3	0	0	0	0	0	0	0	1	0.9	0.1	0	1	0	0	Given access indoors for last 5 min.
Post-Diet Change 2019	9/25/2019	14:08	77	3	RS	Outside	DR1/Yard1	91	Sunny	Ndjole	0	0.4	0.5	0	0	0	0	0	0	0	0	0.1	1	0.5	0.4	0.1	1	0	0	Given access indoors for last 5 min.
Post-Diet Change 2019	9/25/2019	14:08	77	3	RS	Outside	DR1/Yard1	91	Sunny	Rubi	0.5	0.2	0.1	0	0	0	0	0	0	0	0	0.2	1	0.6	0.2	0.2	1	0	0	Given access indoors for last 5 min.
Post-Diet Change 2019	9/25/2019	14:08	77	3	RS	Outside	DR1/Yard1	91	Sunny	Togo	0.3	0.1	0.6	0	0	0	0	0	0	0	0	0	1	0.9	0.1	0	1	0	0	Given access indoors for last 5 min.
Post-Diet Change 2019	9/28/2019	9:42	78	1	LB	Both	DR1/Yard1	77	PartlyCloudy	Azinza	0	0.3	0.3	0.1	0	0	0	0.1	0	0	0.1	0.1	1	0.6	0.3	0.1	1	0	0
Post-Diet Change 2019	9/28/2019	9:42	78	1	LB	Both	DR1/Yard1	77	PartlyCloudy	Mikella	0.2	0.3	0.3	0	0	0	0	0.1	0	0	0.1	0	1	0.6	0.4	0	1	0	0
Post-Diet Change 2019	9/28/2019	9:42	78	1	LB	Both	DR1/Yard1	77	PartlyCloudy	Ndjole	0.2	0.1	0.3	0	0.4	0	0	0	0	0	0	0	1	0.9	0.1	0	1	0	0
Post-Diet Change 2019	9/28/2019	9:42	78	1	LB	Both	DR1/Yard1	77	PartlyCloudy	Rubi	0.3	0.2	0.1	0	0.3	0	0	0	0	0	0	0.1	1	0.7	0.2	0.1	1	0	0
Post-Diet Change 2019	9/28/2019	9:42	78	1	LB	Both	DR1/Yard1	77	PartlyCloudy	Togo	0.5	0.1	0.2	0	0.2	0	0	0	0	0	0	0	1	0.9	0.1	0	1	0	0
Post-Diet Change 2019	9/28/2019	10:14	78	1	LB	Both	DR1/Yard1	77	PartlyCloudy	Azinza	0.1	0.3	0	0.4	0.1	0	0	0	0	0	0.1	0	1	0.7	0.3	0	1	0	0
Post-Diet Change 2019	9/28/2019	10:14	78	1	LB	Both	DR1/Yard1	77	PartlyCloudy	Mikella	0.2	0	0.7	0	0.1	0	0	0	0	0	0	0	1	0.6	0.4	0	1	0	0
Post-Diet Change 2019	9/28/2019	10:14	78	1	LB	Both	DR1/Yard1	77	PartlyCloudy	Ndjole	0.3	0.1	0.5	0	0.1	0	0	0	0	0	0	0	1	0.8	0.2	0	1	0	0
Post-Diet Change 2019	9/28/2019	10:14	78	1	LB	Both	DR1/Yard1	77	PartlyCloudy	Rubi	0.1	0.1	0.5	0	0.3	0	0	0	0	0	0	0	1	0.8	0.2	0	1	0	0
Post-Diet Change 2019	9/28/2019	10:14	78	1	LB	Both	DR1/Yard1	77	PartlyCloudy	Togo	0.6	0.3	0	0	0.1	0	0	0	0	0	0	0	1	1	0	0	1	0	0
Post-Diet Change 2019	9/28/2019	13:26	79	3	LL	Both	DR1/Yard1	83	Overcast	Azinza	0.6	0	0	0	0	0	0	0.3	0	0	0	0.1	1	0.9	0	0.1	1	0	0
Post-Diet Change 2019	9/28/2019	13:26	79	3	LL	Both	DR1/Yard1	83	Overcast	Mikella	0.9	0	0	0	0	0	0	0.1	0	0	0	0	1	1	0	0	1	0	0
Post-Diet Change 2019	9/28/2019	13:26	79	3	LL	Both	DR1/Yard1	83	Overcast	Ndjole	0.8	0	0	0	0.2	0	0	0	0	0	0	0	1	1	0	0	1	0	0
Post-Diet Change 2019	9/28/2019	13:26	79	3	LL	Both	DR1/Yard1	83	Overcast	Rubi	0.7	0	0	0	0.1	0	0	0.2	0	0	0	0	1	1	0	0	1	0	0
Post-Diet Change 2019	9/28/2019	13:26	79	3	LL	Both	DR1/Yard1	83	Overcast	Togo	1	0	0	0	0	0	0	0	0	0	0	0	1	1	0	0	1	0	0
Post-Diet Change 2019	9/28/2019	13:58	79	3	LL	Both	DR1/Yard1	83	Overcast	Azinza	0.5	0.2	0.1	0	0	0	0	0.1	0	0	0.2	0	1.1	0.9	0.1	0	1	0	0	Scan 4- Togo & Rubi defecating; Scan 7- Togo chased Mikella out of door to dayroom into yard; Scan 10- Rubi defecating; Scan 7 & 10- Azinza riding Mikella
Post-Diet Change 2019	9/28/2019	13:58	79	3	LL	Both	DR1/Yard1	83	Overcast	Mikella	0.8	0.1	0	0	0.1	0	0	0	0	0	0	0	1	0.9	0.1	0	1	0	0	Scan 4- Togo & Rubi defecating; Scan 7- Togo chased Mikella out of door to dayroom into yard; Scan 10- Rubi defecating; Scan 7 & 10- Azinza riding Mikella
Post-Diet Change 2019	9/28/2019	13:58	79	3	LL	Both	DR1/Yard1	83	Overcast	Ndjole	0.4	0.3	0	0	0.3	0	0	0	0	0	0	0	1	0.8	0.2	0	1	0	0	Scan 4- Togo & Rubi defecating; Scan 7- Togo chased Mikella out of door to dayroom into yard; Scan 10- Rubi defecating; Scan 7 & 10- Azinza riding Mikella
Post-Diet Change 2019	9/28/2019	13:58	79	3	LL	Both	DR1/Yard1	83	Overcast	Rubi	0.2	0	0.3	0	0.1	0	0	0.1	0	0	0.3	0	1	0.9	0.1	0	1	0	30	Scan 4- Togo & Rubi defecating; Scan 7- Togo chased Mikella out of door to dayroom into yard; Scan 10- Rubi defecating; Scan 7 & 10- Azinza riding Mikella
Post-Diet Change 2019	9/28/2019	13:58	79	3	LL	Both	DR1/Yard1	83	Overcast	Togo	0.4	0	0.4	0	0	0	0	0	0	0	0.1	0	0.9	0.9	0.1	0	1	0	20	Scan 4- Togo & Rubi defecating; Scan 7- Togo chased Mikella out of door to dayroom into yard; Scan 10- Rubi defecating; Scan 7 & 10- Azinza riding Mikella
Post-Diet Change 2019	9/30/2019	15:03	80	4	KL	Inside	DR1/Yard1	88	PartlyCloudy	Azinza	0	0.8	0.1	0.1	0	0	0	0	0	0	0	0	1	0.2	0.8	0	1	0	0
Post-Diet Change 2019	9/30/2019	15:03	80	4	KL	Inside	DR1/Yard1	88	PartlyCloudy	Mikella	0.1	0.1	0.8	0	0	0	0	0	0	0	0	0	1	0.9	0.1	0	1	0	0
Post-Diet Change 2019	9/30/2019	15:03	80	4	KL	Inside	DR1/Yard1	88	PartlyCloudy	Ndjole	0	0	1	0	0	0	0	0	0	0	0	0	1	1	0	0	1	0	0
Post-Diet Change 2019	9/30/2019	15:03	80	4	KL	Inside	DR1/Yard1	88	PartlyCloudy	Rubi	0	0.1	0.8	0.1	0	0	0	0	0	0	0	0	1	0.9	0.1	0	1	0	0
Post-Diet Change 2019	9/30/2019	15:03	80	4	KL	Inside	DR1/Yard1	88	PartlyCloudy	Togo	0.1	0	0.8	0.1	0	0	0	0	0	0	0	0	1	1	0	0	1	0	0
Post-Diet Change 2019	9/30/2019	15:36	80	4	KL	Inside	DR1/Yard1	88	PartlyCloudy	Azinza	0.2	0.1	0.1	0.5	0.1	0	0	0	0	0	0	0	1	0.7	0.3	0	1	0	0	mild agnostic behavior mid session with togo, azinza, and mikella not at interval time
Post-Diet Change 2019	9/30/2019	15:36	80	4	KL	Inside	DR1/Yard1	88	PartlyCloudy	Mikella	0.2	0	0.8	0	0	0	0	0	0	0	0	0	1	1	0	0	1	0	0	mild agnostic behavior mid session with togo, azinza, and mikella not at interval time
Post-Diet Change 2019	9/30/2019	15:36	80	4	KL	Inside	DR1/Yard1	88	PartlyCloudy	Ndjole	0.1	0	0.8	0	0.1	0	0	0	0	0	0	0	100	1	0	0	1	0	0	mild agnostic behavior mid session with togo, azinza, and mikella not at interval time
Post-Diet Change 2019	9/30/2019	15:36	80	4	KL	Inside	DR1/Yard1	88	PartlyCloudy	Rubi	0	0	0.4	0.5	0.1	0	0	0	0	0	0	0	1	0.9	0.1	0	1	0	0	mild agnostic behavior mid session with togo, azinza, and mikella not at interval time
Post-Diet Change 2019	9/30/2019	15:36	80	4	KL	Inside	DR1/Yard1	88	PartlyCloudy	Togo	0.1	0	0.9	0	0	0	0	0	0	0	0	0	1	1	0	0	1	0	0	mild agnostic behavior mid session with togo, azinza, and mikella not at interval time
Post-Diet Change 2019	10/2/2019	9:45	81	1	LB	Both	DR1/Yard1	78	Sunny	Azinza	0.1	0.2	0	0	0	0	0	0.4	0	0	0.3	0	1	0.7	0.3	0	1	0	0	other was play
Post-Diet Change 2019	10/2/2019	9:45	81	1	LB	Both	DR1/Yard1	78	Sunny	Mikella	0.1	0.4	0.1	0	0	0	0	0.4	0	0	0	0	1	0.5	0.5	0	1	0	0
Post-Diet Change 2019	10/2/2019	9:45	81	1	LB	Both	DR1/Yard1	78	Sunny	Ndjole	0	0.4	0.6	0	0	0	0	0	0	0	0	0	1	0.6	0.4	0	1	0	0
Post-Diet Change 2019	10/2/2019	9:45	81	1	LB	Both	DR1/Yard1	78	Sunny	Rubi	0	0.3	0.7	0	0	0	0	0	0	0	0	0	1	0.5	0.5	0	1	0	0
Post-Diet Change 2019	10/2/2019	9:45	81	1	LB	Both	DR1/Yard1	78	Sunny	Togo	0.1	0.1	0.7	0	0	0	0	0	0.1	0	0	0	1	0.7	0.3	0	1	0	0	Chased and pinned Ndjolie
Post-Diet Change 2019	10/2/2019	10:15	81	1	LB	Both	DR1/Yard1	78	Sunny	Azinza	0	0.3	0.3	0	0.3	0	0	0.1	0	0	0	0	1	0.7	0.3	0	1	0	0
Post-Diet Change 2019	10/2/2019	10:15	81	1	LB	Both	DR1/Yard1	78	Sunny	Mikella	0	0.1	0.8	0	0	0	0	0.1	0	0	0	0	1	0.9	0.1	0	1	0	0
Post-Diet Change 2019	10/2/2019	10:15	81	1	LB	Both	DR1/Yard1	78	Sunny	Rubi	0	0.3	0.6	0	0.1	0	0	0	0	0	0	0	1	0.7	0.3	0	1	0	0
Post-Diet Change 2019	10/2/2019	10:15	81	1	LB	Both	DR1/Yard1	78	Sunny	Togo	1	0	0	0	0	0	0	0	0	0	0	0	1	1	0	0	1	0	0
Post-Diet Change 2019	10/2/2019	15:00	82	4	RS	Both	DR1/Yard1	89	Sunny	Azinza	0.3	0.1	0	0.1	0.2	0	0	0.2	0	0	0	0.1	1	0.9	0.1	0	1	0	0	Ndjole is with Emily and Fin
Post-Diet Change 2019	10/2/2019	15:00	82	4	RS	Both	DR1/Yard1	89	Sunny	Mikella	0.3	0	0.4	0	0.3	0	0	0	0	0	0	0	1	1	0	0	1	0	0	Ndjole is with Emily and Fin
Post-Diet Change 2019	10/2/2019	15:00	82	4	RS	Both	DR1/Yard1	89	Sunny	Rubi	0.3	0.2	0.2	0	0.1	0	0	0.2	0	0	0	0	1	0.9	0.1	0	100	0	0	Ndjole is with Emily and Fin
Post-Diet Change 2019	10/2/2019	15:00	82	4	RS	Both	DR1/Yard1	89	Sunny	Togo	0.6	0.1	0.3	0	0	0	0	0	0	0	0	0	1	0.9	0.1	0	1	0	0	Ndjole is with Emily and Fin
Post-Diet Change 2019	10/2/2019	15:30	82	4	RS	Both	DR1/Yard1	89	Sunny	Azinza	0.3	0.2	0	0.3	0	0	0	0.2	0	0	0	0	1	0.7	0.3	0	1	0	0	Ndjole is with Emily and Fin
Post-Diet Change 2019	10/2/2019	15:30	82	4	RS	Both	DR1/Yard1	89	Sunny	Mikella	0.7	0.2	0	0	0	0	0	0.1	0	0	0	0	1	0.8	0.2	0	1	0	0	Ndjole is with Emily and Fin
Post-Diet Change 2019	10/2/2019	15:30	82	4	RS	Both	DR1/Yard1	89	Sunny	Rubi	0.4	0.2	0	0	0.1	0	0.1	0.1	0	0	0.1	0	1	0.8	0.2	0	1	0	1	Ndjole is with Emily and Fin
Post-Diet Change 2019	10/2/2019	15:30	82	4	RS	Both	DR1/Yard1	89	Sunny	Togo	0.8	0.1	0.1	0	0	0	0	0	0	0	0	0	1	0.9	0.1	0	1	0	0	Ndjole is with Emily and Fin
Post-Diet Change 2019	10/3/2019	11:07	83	2	LB	Both	DR1/Yard1	64	Overcast	Azinza	0.1	0.3	0	0	0.1	0	0	0.3	0	0	0.1	0.1	1	0.6	0.3	0.1	1	0	0	Ndjole is with Emily and Fin
Post-Diet Change 2019	10/3/2019	11:07	83	2	LB	Both	DR1/Yard1	64	Overcast	Mikella	0.1	0.2	0.5	0	0	0	0	0.2	0	0	0	0	1	0.8	0.2	0	1	0	0	Ndjole is with Emily and Fin
Post-Diet Change 2019	10/3/2019	11:07	83	2	LB	Both	DR1/Yard1	64	Overcast	Rubi	0	0.2	0.1	0	0.5	0	0	0.1	0	0	0	0.1	1	0.7	0.2	0.1	1	0	0	Ndjole is with Emily and Fin
Post-Diet Change 2019	10/3/2019	11:07	83	2	LB	Both	DR1/Yard1	64	Overcast	Togo	0.1	0.1	0.8	0	0	0	0	0	0	0	0	0	1	0.9	0.1	0	1	0	0	Ndjole is with Emily and Fin
Post-Diet Change 2019	10/3/2019	11:39	83	2	LB	Both	DR1/Yard1	66	Overcast	Azinza	0.1	0.2	0	0.2	0.3	0	0	0.2	0	0	0	0	1	0.7	0.3	0	1	0	0	Ndjole is with Emily and Fin
Post-Diet Change 2019	10/3/2019	11:39	83	2	LB	Both	DR1/Yard1	66	Overcast	Mikella	0.2	0.3	0.2	0	0.1	0	0	0.2	0	0	0	0	1	0.7	0.3	0	1	0	0	Ndjole is with Emily and Fin
Post-Diet Change 2019	10/3/2019	11:39	83	2	LB	Both	DR1/Yard1	66	Overcast	Rubi	0.4	0.3	0.2	0	0.1	0	0	0	0	0	0	0	1	0.7	0.3	0	1	0	0	Ndjole is with Emily and Fin
Post-Diet Change 2019	10/3/2019	11:39	83	2	LB	Both	DR1/Yard1	66	Overcast	Togo	1	0	0	0	0	0	0	0	0	0	0	0	1	1	0	0	1	0	0	Ndjole is with Emily and Fin
Post-Diet Change 2019	10/3/2019	13:28	84	3	RS	Both	DR1/Yard1	72	PartlyCloudy	Azinza	0.7	0.1	0	0.1	0.1	0	0	0	0	0	0	0	1	0.9	0.1	0	1	0	0	Ndjole is with Emily and Fin
Post-Diet Change 2019	10/3/2019	13:28	84	3	RS	Both	DR1/Yard1	72	PartlyCloudy	Mikella	0.5	0	0	0	0.5	0	0	0	0	0	0	0	1	1	0	0	1	0	1	Ndjole is with Emily and Fin
Post-Diet Change 2019	10/3/2019	13:28	84	3	RS	Both	DR1/Yard1	72	PartlyCloudy	Rubi	0.7	0	0	0	0.1	0	0.1	0	0	0	0.1	0	1	1	0	0	1	0	1	Other was urinate
Post-Diet Change 2019	10/3/2019	13:28	84	3	RS	Both	DR1/Yard1	72	PartlyCloudy	Togo	1	0	0	0	0	0	0	0	0	0	0	0	1	1	0	0	1	0	0	Ndjole is with Emily and Fin
Post-Diet Change 2019	10/3/2019	13:58	84	3	RS	Both	DR1/Yard1	72	PartlyCloudy	Azinza	0.1	0.3	0.1	0.4	0.1	0	0	0	0	0	0	0	1	0.7	0.3	0	1	0	0	Ndjole is with Emily and Fin
Post-Diet Change 2019	10/3/2019	13:58	84	3	RS	Both	DR1/Yard1	72	PartlyCloudy	Mikella	0.6	0.3	0	0	0.1	0	0	0	0	0	0	0	1	0.7	0.3	0	1	0	0	Ndjole is with Emily and Fin
Post-Diet Change 2019	10/3/2019	13:58	84	3	RS	Both	DR1/Yard1	72	PartlyCloudy	Rubi	0.4	0.1	0.4	0	0.1	0	0	0	0	0	0	0	1	0.9	0.1	0	1	0	0	Ndjole is with Emily and Fin
Post-Diet Change 2019	10/3/2019	13:58	84	3	RS	Both	DR1/Yard1	72	PartlyCloudy	Togo	0.2	0.2	0.5	0	0	0	0	0	0	0	0.1	0	1	0.8	0.2	0	1	0	1	Other was defecate
Post-Diet Change 2020	8/14/2020	14:00	85	3	Laura	No	Yard1	90	Sunny	Azinza	0	0	0.4	0	0.3	0	0	0	0	0	0	0.3	1	0.7	0	0.3	100	0	0
Post-Diet Change 2020	8/14/2020	14:00	85	3	Laura	No	Yard1	90	Sunny	Emily	0.1	0	0.9	0	0	0	0	0	0	0	0	0	1	0.7	0.3	0	100	0	0
Post-Diet Change 2020	8/14/2020	14:00	85	3	Laura	No	Yard1	90	Sunny	Fin	0.1	0.6	0.1	0.1	0.1	0	0	0	0	0	0	0	1	0.6	0.4	0	100	0	0
Post-Diet Change 2020	8/14/2020	14:00	85	3	Laura	No	Yard1	90	Sunny	Mikella	0.3	0	0.7	0	0	0	0	0	0	0	0	0	1	1	0	0	100	0	0
Post-Diet Change 2020	8/14/2020	14:00	85	3	Laura	No	Yard1	90	Sunny	Ndjole	0.6	0.1	0.3	0	0	0	0	0	0	0	0	0	1	0.9	0.1	0	100	0	0
Post-Diet Change 2020	8/14/2020	14:00	85	3	Laura	No	Yard1	90	Sunny	Ndjole	0.1	0.1	0.6	0	0.1	0	0	0	0	0	0	0.1	1	0.5	0.4	0.1	100	0	0
Post-Diet Change 2020	8/14/2020	14:00	85	3	Laura	No	Yard1	90	Sunny	Rubi	0.1	0	0.6	0	0.2	0	0	0	0	0	0	0.1	1	0.8	0.1	0.1	100	0	0
Post-Diet Change 2020	8/14/2020	14:00	85	3	Laura	No	Yard1	90	Sunny	Togo	0	0	0.4	0	0	0.6	0	0	0	0	0	0	1	1	0	0	100	5	0	Togo had a few pieces of apple and some cereal mix today	Togo had a few pieces of apple and some cereal mix today
Post-Diet Change 2020	8/14/2020	14:30	85	3	Laura	No	Yard1	90	Sunny	Azinza	0.3	0.1	0.1	0	0.1	0	0	0.3	0	0	0	0.1	1	0.8	0.1	0.1	100	0	0
Post-Diet Change 2020	8/14/2020	14:30	85	3	Laura	No	Yard1	90	Sunny	Emily	0.5	0.1	0.2	0	0.1	0	0	0.1	0	0	0	0	1	1	0	0	100	0	0
Post-Diet Change 2020	8/14/2020	14:30	85	3	Laura	No	Yard1	90	Sunny	Fin	0.1	0	0	0	0.8	0	0	0.1	0	0	0	0	1	1	0	0	100	0	0
Post-Diet Change 2020	8/14/2020	14:30	85	3	Laura	No	Yard1	90	Sunny	Mikella	0.4	0	0.2	0	0.1	0	0	0.1	0	0	0	0.2	1	0.8	0	0.2	100	0	0
Post-Diet Change 2020	8/14/2020	14:30	85	3	Laura	No	Yard1	90	Sunny	Rubi	0.6	0.1	0.2	0	0	0	0	0.1	0	0	0	0	1	0.9	0.1	0	100	0	0
Post-Diet Change 2020	8/14/2020	14:30	85	3	Laura	No	Yard1	90	Sunny	Togo	0.2	0.2	0.2	0	0	0.4	0	0	0	0	0	0	1	1	0	0	100	3	0	Togo had a few pieces of apple and some cereal mix today	Togo had a few pieces of apple and some cereal mix today
Post-Diet Change 2020	8/15/2020	15:30	86	4	Laura	Yes	Yard1	93	Sunny	Azinza	0	0.1	0	0.2	0.3	0	0	0.4	0	0	0	0	1	0.7	0.3	0	100	0	0	Access to bedrooms 2,3 and 9	Access to bedrooms 2,3 and 9
Post-Diet Change 2020	8/15/2020	15:30	86	4	Laura	Yes	Yard1	93	Sunny	Emily	0.6	0	0.3	0	0.1	0	0	0	0	0	0	0	1	1	0	0	100	0	0	Access to bedrooms 2,3 and 9	Access to bedrooms 2,3 and 9
Post-Diet Change 2020	8/15/2020	15:30	86	4	Laura	Yes	Yard1	93	Sunny	Fin	0.3	0.3	0	0	0	0	0	0.4	0	0	0	0	1	0.7	0.3	0	100	0	0	Access to bedrooms 2,3 and 9	Access to bedrooms 2,3 and 9
Post-Diet Change 2020	8/15/2020	15:30	86	4	Laura	Yes	Yard1	93	Sunny	Mikella	0.4	0	0.3	0	0.2	0	0	0.1	0	0	0	0	1	1	0	0	100	0	0	Access to bedrooms 2,3 and 9	Access to bedrooms 2,3 and 9
Post-Diet Change 2020	8/15/2020	15:30	86	4	Laura	Yes	Yard1	93	Sunny	Ndjole	0.8	0	0	0	0.1	0	0.1	0	0	0	0	0	1	1	0	0	100	0	0	In the tunnel between 2 and 9. Access to bedrooms 2, 3 and 9	In the tunnel between 2 and 9. Access to bedrooms 2, 3 and 9
Post-Diet Change 2020	8/15/2020	15:30	86	4	Laura	Yes	Yard1	93	Sunny	Rubi	0.4	0.1	0	0	0.3	0	0	0.1	0	0	0.1	0	1	0.9	0.1	0	100	0	0	(urinated) Access to bedrooms 2,3 and 9	(urinated) Access to bedrooms 2,3 and 9
Post-Diet Change 2020	8/15/2020	15:30	86	4	Laura	Yes	Yard1	93	Sunny	Togo	0.7	0.1	0.2	0	0	0	0	0	0	0	0	0	1	0.9	0.1	0	100	0	0	Access to bedrooms 2,3 and 9	Access to bedrooms 2,3 and 9
Post-Diet Change 2020	8/15/2020	16:00	86	4	Laura	Yes	Yard1	93	Sunny	Azinza	0.2	0.4	0.1	0	0.3	0	0	0	0	0	0	0	1	0.7	0.3	0	100	0	0	Access to bedrooms 2,3 and 9	Access to bedrooms 2,3 and 9
Post-Diet Change 2020	8/15/2020	16:00	86	4	Laura	Yes	Yard1	93	Sunny	Emily	0.5	0.1	0.4	0	0	0	0	0	0	0	0	0	1	0.9	0.1	0	100	0	0	Access to bedrooms 2,3 and 9	Access to bedrooms 2,3 and 9
Post-Diet Change 2020	8/15/2020	16:00	86	4	Laura	Yes	Yard1	93	Sunny	Fin	0.1	0.4	0.1	0	0.1	0	0	0.2	0	0	0	0.1	1	0.5	0.4	0.1	100	0	0	Access to bedrooms 2,3 and 9	Access to bedrooms 2,3 and 9
Post-Diet Change 2020	8/15/2020	16:00	86	4	Laura	Yes	Yard1	93	Sunny	Mikella	0.3	0	0.4	0	0.3	0	0	0	0	0	0	0	1	0.9	0.1	0	100	0	0	Access to bedrooms 2,3 and 9	Access to bedrooms 2,3 and 9
Post-Diet Change 2020	8/15/2020	16:00	86	4	Laura	Yes	Yard1	93	Sunny	Ndjole	0.3	0	0.3	0	0.4	0	0	0	0	0	0	0	1	0.9	0.1	0	100	0	0	Access to bedrooms 2,3 and 9	Access to bedrooms 2,3 and 9
Post-Diet Change 2020	8/15/2020	16:00	86	4	Laura	Yes	Yard1	93	Sunny	Rubi	0.3	0.1	0.3	0	0.2	0	0	0.1	0	0	0	0	1	0.9	0.1	0	100	0	0	Access to bedrooms 2,3 and 9	Access to bedrooms 2,3 and 9
Post-Diet Change 2020	8/15/2020	16:00	86	4	Laura	Yes	Yard1	93	Sunny	Togo	0.4	0.2	0.4	0	0	0	0	0	0	0	0	0	1	0.8	0.2	0	100	0	0	Access to bedrooms 2,3 and 9	Access to bedrooms 2,3 and 9
Post-Diet Change 2020	8/16/2020	9:31	87	1	HG	No	Yard1	81	Sunny	Azinza	0	0	0.1	0	0	0	0	0.5	0	0	0	0.4	1	0.8	0	0.2	1	0	0
Post-Diet Change 2020	8/16/2020	9:31	87	1	HG	No	Yard1	81	Sunny	Emily	0.1	0	0.8	0	0	0	0	0	0	0	0	0.1	1	0.9	0.1	0	1	0	0
Post-Diet Change 2020	8/16/2020	9:31	87	1	HG	No	Yard1	81	Sunny	Fin	0	0.1	0.4	0	0	0	0	0.4	0	0	0	0.1	1	0.7	0.2	0.1	1	0	0
Post-Diet Change 2020	8/16/2020	9:31	87	1	HG	No	Yard1	81	Sunny	Mikella	0	0	0.8	0	0	0	0	0	0	0	0	0.2	1	0.9	0.1	0	1	0	0
Post-Diet Change 2020	8/16/2020	9:31	87	1	HG	No	Yard1	81	Sunny	Ndjole	0	0	0.9	0	0.1	0	0	0	0	0	0	0	1	1	0	0	1	0	0
Post-Diet Change 2020	8/16/2020	9:31	87	1	HG	No	Yard1	81	Sunny	Rubi	0	0	0.9	0	0.1	0	0	0	0	0	0	0	1	0.9	0.1	0	1	0	0
Post-Diet Change 2020	8/16/2020	9:31	87	1	HG	No	Yard1	81	Sunny	Togo	0.3	0	0.7	0	0	0	0	0	0	0	0	0	1	1	0	0	1	0	0
Post-Diet Change 2020	8/16/2020	10:04	87	1	HG	No	Yard1	81	Sunny	Azinza	0.3	0	0.4	0	0	0	0	0.2	0	0	0	0.1	1	0.9	0	0.1	1	0	0	Azinza nursing from Mikella	Azinza nursing from Mikella
Post-Diet Change 2020	8/16/2020	10:04	87	1	HG	No	Yard1	81	Sunny	Emily	0.1	0.1	0.3	0	0.1	0	0	0.1	0	0	0	0.3	1	0.6	0.2	0.2	1	0	0
Post-Diet Change 2020	8/16/2020	10:04	87	1	HG	No	Yard1	81	Sunny	Fin	0.2	0	0.4	0.2	0.1	0	0	0.1	0	0	0	0	1	0.8	0.2	0	1	0	0
Post-Diet Change 2020	8/16/2020	10:04	87	1	HG	No	Yard1	81	Sunny	Mikella	0.2	0	0.6	0	0	0	0	0.1	0	0	0	0.1	1	0.8	0.1	0.1	1	0	0
Post-Diet Change 2020	8/16/2020	10:04	87	1	HG	No	Yard1	81	Sunny	Ndjole	0.8	0	0	0	0.2	0	0	0	0	0	0	0	1	1	0	0	1	0	0
Post-Diet Change 2020	8/16/2020	10:04	87	1	HG	No	Yard1	81	Sunny	Rubi	0.2	0	0.5	0	0	0	0	0.1	0	0	0	0.2	1	0.9	0.1	0	1	0	0
Post-Diet Change 2020	8/16/2020	10:04	87	1	HG	No	Yard1	81	Sunny	Togo	1	0	0	0	0	0	0	0	0	0	0	0	1	1	0	0	1	0	0
Post-Diet Change 2020	8/17/2020	15:30	88	4	Lisa	Yes	BR2/BR3/Yard1	91	Sunny	Azinza	0	0	0.3	0	0	0	0	0.6	0	0	0	0.1	1	0.7	0.2	0.1	1	0	0
Post-Diet Change 2020	8/17/2020	15:30	88	4	Lisa	Yes	BR2/BR3/Yard1	91	Sunny	Emily	0.1	0	0.8	0	0	0	0	0	0	0	0	0.1	1	0.7	0.2	0.1	1	0	0
Post-Diet Change 2020	8/17/2020	15:30	88	4	Lisa	Yes	BR2/BR3/Yard1	91	Sunny	Fin	0	0	0.3	0	0	0	0	0.6	0	0	0	0.1	1	0.7	0.2	0.1	1	0	0
Post-Diet Change 2020	8/17/2020	15:30	88	4	Lisa	Yes	BR2/BR3/Yard1	91	Sunny	Mikella	0.1	0	0.8	0	0	0	0	0	0	0	0	0.1	1	0.9	0	0.1	1	0	0
Post-Diet Change 2020	8/17/2020	15:30	88	4	Lisa	Yes	BR2/BR3/Yard1	91	Sunny	Ndjole	0.4	0	0.5	0	0	0	0	0	0	0	0	0.1	1	0.9	0	0.1	1	0	0
Post-Diet Change 2020	8/17/2020	15:30	88	4	Lisa	Yes	BR2/BR3/Yard1	91	Sunny	Rubi	0.4	0	0.3	0.1	0.1	0	0	0	0	0	0	0.1	1	0.9	0	0.1	1	0	0
Post-Diet Change 2020	8/17/2020	15:30	88	4	Lisa	Yes	BR2/BR3/Yard1	91	Sunny	Togo	0	0	0.9	0	0	0	0	0	0	0	0	0.1	1	0.9	0	0.1	1	0	0
Post-Diet Change 2020	8/17/2020	16:05	88	4	Lisa	Yes	BR2/BR3/Yard1	91	Sunny	Azinza	0.1	0.3	0.2	0	0	0	0	0.4	0	0	0	0	1	0.6	0.4	0	1	0	0
Post-Diet Change 2020	8/17/2020	16:05	88	4	Lisa	Yes	BR2/BR3/Yard1	91	Sunny	Emily	0.4	0.4	0.1	0	0	0	0	0	0	0	0	0.1	1	0.5	0.4	0.1	1	0	0
Post-Diet Change 2020	8/17/2020	16:05	88	4	Lisa	Yes	BR2/BR3/Yard1	91	Sunny	Fin	0.3	0.1	0.2	0.1	0	0	0	0.3	0	0	0	0	1	0.7	0.3	0	1	0	0
Post-Diet Change 2020	8/17/2020	16:05	88	4	Lisa	Yes	BR2/BR3/Yard1	91	Sunny	Mikella	0.6	0	0.2	0	0	0	0	0	0	0	0	0.2	1	0.8	0	0.2	1	0	0
Post-Diet Change 2020	8/17/2020	16:05	88	4	Lisa	Yes	BR2/BR3/Yard1	91	Sunny	Ndjole	0.5	0	0.3	0	0	0	0.1	0	0	0	0	0.1	1	0.9	0	0.1	1	0	1	Video clip	Video clip
Post-Diet Change 2020	8/17/2020	16:05	88	4	Lisa	Yes	BR2/BR3/Yard1	91	Sunny	Rubi	0.1	0.3	0.4	0.1	0.1	0	0	0	0	0	0	0	1	0.7	0.3	0	1	0	0
Post-Diet Change 2020	8/17/2020	16:05	88	4	Lisa	Yes	BR2/BR3/Yard1	91	Sunny	Togo	0	0.1	0.9	0	0	0	0	0	0	0	0	0	1	0.8	0.2	0	1	0	0
Post-Diet Change 2020	8/18/2020	11:00	89	2	Lisa	No	Yard1	82	Sunny	Azinza	0	0.1	0.8	0	0.1	0	0	0	0	0	0	0	1	0.9	0.1	0	1	0	0
Post-Diet Change 2020	8/18/2020	11:00	89	2	Lisa	No	Yard1	82	Sunny	Emily	0.4	0	0.4	0	0.2	0	0	0	0	0	0	0	1	1	0	0	1	0	0
Post-Diet Change 2020	8/18/2020	11:00	89	2	Lisa	No	Yard1	82	Sunny	Fin	0.1	0.2	0.4	0.1	0	0	0	0	0	0	0	0.2	1	0.5	0.3	0.2	1	0	0
Post-Diet Change 2020	8/18/2020	11:00	89	2	Lisa	No	Yard1	82	Sunny	Mikella	0.4	0	0.6	0	0	0	0	0	0	0	0	0	1	1	0	0	1	0	0
Post-Diet Change 2020	8/18/2020	11:00	89	2	Lisa	No	Yard1	82	Sunny	Ndjole	0.9	0	0	0	0.1	0	0	0	0	0	0	0	1	1	0	0	1	0	0
Post-Diet Change 2020	8/18/2020	11:00	89	2	Lisa	No	Yard1	82	Sunny	Rubi	0.3	0.2	0.3	0	0	0	0	0	0	0	0	0.2	1	0.6	0.2	0.2	1	0	0
Post-Diet Change 2020	8/18/2020	11:00	89	2	Lisa	No	Yard1	82	Sunny	Togo	0.6	0	0.4	0	0	0	0	0	0	0	0	0	1	1	0	0	1	0	0
Post-Diet Change 2020	8/18/2020	11:30	89	2	Lisa	No	Yard1	84	Sunny	Azinza	0.2	0	0.2	0	0	0	0	0.6	0	0	0	0	1	1	0	0	1	0	0
Post-Diet Change 2020	8/18/2020	11:30	89	2	Lisa	No	Yard1	84	Sunny	Emily	0.8	0	0	0	0.1	0	0	0.1	0	0	0	0	1	1	0	0	1	0	0
Post-Diet Change 2020	8/18/2020	11:30	89	2	Lisa	No	Yard1	84	Sunny	Fin	0.6	0.2	0	0	0	0	0	0.2	0	0	0	0	1	0.8	0.2	0	1	0	0
Post-Diet Change 2020	8/18/2020	11:30	89	2	Lisa	No	Yard1	84	Sunny	Mikella	0.3	0	0.1	0	0.1	0	0	0.5	0	0	0	0	1	1	0	0	1	0	0
Post-Diet Change 2020	8/18/2020	11:30	89	2	Lisa	No	Yard1	84	Sunny	Ndjole	0.7	0	0	0	0.2	0	0	0	0	0	0	0.1	1	0.9	0	0.1	1	0	0
Post-Diet Change 2020	8/18/2020	11:30	89	2	Lisa	No	Yard1	84	Sunny	Rubi	0.5	0	0.1	0	0.2	0	0	0.2	0	0	0	0	1	1	0	0	1	0	0
Post-Diet Change 2020	8/18/2020	11:30	89	2	Lisa	No	Yard1	84	Sunny	Togo	1	0	0	0	0	0	0	0	0	0	0	0	1	1	0	0	1	0	0
Post-Diet Change 2020	8/19/2020	10:59	90	1	RS	No	Yard1	78	Sunny	Azinza	0.1	0.1	0.2	0	0	0	0	0.5	0	0	0	0.1	1	0.8	0.2	0	1	0	0
Post-Diet Change 2020	8/19/2020	10:59	90	1	RS	No	Yard1	78	Sunny	Emily	0.4	0	0.6	0	0	0	0	0	0	0	0	0	1	1	0	0	1	0	0
Post-Diet Change 2020	8/19/2020	10:59	90	1	RS	No	Yard1	78	Sunny	Fin	0	0.1	0.2	0	0	0	0	0.3	0	0	0	0.4	1	0.6	0.2	0.2	1	0	0
Post-Diet Change 2020	8/19/2020	10:59	90	1	RS	No	Yard1	78	Sunny	Mikella	0	0	0.7	0	0.1	0	0	0.2	0	0	0	0	1	1	0	0	1	0	0
Post-Diet Change 2020	8/19/2020	10:59	90	1	RS	No	Yard1	78	Sunny	Ndjole	0.7	0	0.3	0	0	0	0	0	0	0	0	0	1	1	0	0	1	0	0
Post-Diet Change 2020	8/19/2020	10:59	90	1	RS	No	Yard1	78	Sunny	Rubi	0.3	0.1	0.5	0	0.1	0	0	0	0	0	0	0	1	0.9	0.1	0	1	0	0
Post-Diet Change 2020	8/19/2020	10:59	90	1	RS	No	Yard1	78	Sunny	Togo	1	0	0	0	0	0	0	0	0	0	0	0	1	1	0	0	1	0	0
Post-Diet Change 2020	8/19/2020	11:30	90	2	RS	No	Yard1	78	Sunny	Azinza	0.1	0.1	0.3	0.1	0	0	0	0.4	0	0	0	0	1	0.9	0.1	0	1	0	0
Post-Diet Change 2020	8/19/2020	11:30	90	2	RS	No	Yard1	78	Sunny	Emily	0.8	0	0	0	0.1	0	0	0.1	0	0	0	0	1	1	0	0	1	0	0
Post-Diet Change 2020	8/19/2020	11:30	90	2	RS	No	Yard1	78	Sunny	Fin	0	0.1	0	0.1	0.4	0	0	0.4	0	0	0	0	1	1	0	0	1	0	0
Post-Diet Change 2020	8/19/2020	11:30	90	2	RS	No	Yard1	78	Sunny	Mikella	0.6	0	0.2	0	0.1	0	0	0.1	0	0	0	0	1	1	0	0	1	0	0
Post-Diet Change 2020	8/19/2020	11:30	90	2	RS	No	Yard1	78	Sunny	Ndjole	0.9	0	0	0	0	0	0	0.1	0	0	0	0	1	1	0	0	1	0	0
Post-Diet Change 2020	8/19/2020	11:30	90	2	RS	No	Yard1	78	Sunny	Rubi	0.2	0.1	0.5	0	0	0	0	0.2	0	0	0	0	1	0.9	0.1	0	1	0	0
Post-Diet Change 2020	8/19/2020	11:30	90	2	RS	No	Yard1	78	Sunny	Togo	0.5	0	0.5	0	0	0	0	0	0	0	0	0	1	1	0	0	1	0	0
Post-Diet Change 2020	8/20/2020	14:00	91	3	HG	No	Yard1	88	Sunny	Azinza	0.2	0.1	0.4	0	0	0	0	0.1	0	0	0	0.2	1	0.8	0.2	0	1	0	0
Post-Diet Change 2020	8/20/2020	14:00	91	3	HG	No	Yard1	88	Sunny	Emily	0.5	0.1	0.3	0	0	0	0	0.1	0	0	0	0	1	0.9	0.1	0	1	0	0
Post-Diet Change 2020	8/20/2020	14:00	91	3	HG	No	Yard1	88	Sunny	Fin	0	0.1	0.5	0	0.1	0	0	0.1	0	0	0	0.2	1	0.8	0.2	0	1	0	0
Post-Diet Change 2020	8/20/2020	14:00	91	3	HG	No	Yard1	88	Sunny	Mikella	0.3	0	0.6	0	0	0	0	0.1	0	0	0	0	1	0.9	0.1	0	1	0	0
Post-Diet Change 2020	8/20/2020	14:00	91	3	HG	No	Yard1	88	Sunny	Ndjole	0.6	0.1	0.2	0	0.1	0	0	0	0	0	0	0	1	0.9	0.1	0	1	0	0
Post-Diet Change 2020	8/20/2020	14:00	91	3	HG	No	Yard1	88	Sunny	Rubi	0.1	0.2	0.4	0	0.1	0	0	0.2	0	0	0	0	1	0.8	0.2	0	1	0	0
Post-Diet Change 2020	8/20/2020	14:00	91	3	HG	No	Yard1	88	Sunny	Togo	0.5	0	0.5	0	0	0	0	0	0	0	0	0	1	1	0	0	1	0	0
Post-Diet Change 2020	8/20/2020	14:30	91	3	HG	No	Yard1	90	Sunny	Azinza	0	0.2	0	0.1	0.1	0	0	0.4	0	0	0	0.2	1	0.5	0.3	0.2	1	0	0
Post-Diet Change 2020	8/20/2020	14:30	91	3	HG	No	Yard1	90	Sunny	Emily	0.4	0.1	0.1	0	0	0	0	0.2	0	0	0	0.2	1	0.6	0.3	0.1	1	0	0
Post-Diet Change 2020	8/20/2020	14:30	91	3	HG	No	Yard1	90	Sunny	Fin	0.1	0.1	0.2	0	0.2	0	0	0.2	0	0	0.1	0.1	1	0.6	0.3	0.1	1	0	0
Post-Diet Change 2020	8/20/2020	14:30	91	3	HG	No	Yard1	90	Sunny	Mikella	0.5	0.1	0	0	0	0	0	0.3	0	0	0	0.1	1	0.8	0.2	0	1	0	0
Post-Diet Change 2020	8/20/2020	14:30	91	3	HG	No	Yard1	90	Sunny	Ndjole	0.4	0	0.3	0	0.1	0	0	0	0	0	0.1	0.1	1	1	0	0	1	0	0
Post-Diet Change 2020	8/20/2020	14:30	91	3	HG	No	Yard1	90	Sunny	Rubi	0.2	0.1	0.1	0	0	0	0	0.1	0	0	0	0.5	1	0.5	0.1	0.4	1	0	0
Post-Diet Change 2020	8/20/2020	14:30	91	3	HG	No	Yard1	90	Sunny	Togo	0.4	0.3	0.3	0	0	0	0	0	0	0	0	0	1	0.7	0.3	0	1	0	0
Post-Diet Change 2020	8/21/2020	11:00	92	2	KL	No	Yard1	81	Sunny	Azinza	0.2	0	0.3	0	0.1	0	0	0.3	0	0	0.1	0	1	0.8	0.2	0	1	0	0
Post-Diet Change 2020	8/21/2020	11:00	92	2	KL	No	Yard1	81	Sunny	Emily	0.4	0.2	0.4	0	0	0	0	0	0	0	0	0	1	0.6	0.4	0	1	0	0
Post-Diet Change 2020	8/21/2020	11:00	92	2	KL	No	Yard1	81	Sunny	Fin	0.2	0.3	0.2	0	0.1	0	0	0.2	0	0	0	0	1	0.6	0.4	0	1	0	0
Post-Diet Change 2020	8/21/2020	11:00	92	2	KL	No	Yard1	81	Sunny	Mikella	0.3	0.1	0.4	0	0.1	0	0	0.1	0	0	0	0	1	0.9	0.1	0	1	0	0
Post-Diet Change 2020	8/21/2020	11:00	92	2	KL	No	Yard1	81	Sunny	Ndjole	0.7	0	0.1	0	0.1	0	0	0.1	0	0	0	0	1	1	0	0	1	0	0
Post-Diet Change 2020	8/21/2020	11:00	92	2	KL	No	Yard1	81	Sunny	Rubi	0.2	0.1	0.4	0	0.3	0	0	0	0	0	0	0	1	0.9	0.1	0	1	0	0
Post-Diet Change 2020	8/21/2020	11:00	92	2	KL	No	Yard1	81	Sunny	Togo	1	0	0	0	0	0	0	0	0	0	0	0	1	1	0	0	1	0	0
Post-Diet Change 2020	8/21/2020	11:30	92	2	KL	No	Yard1	81	Sunny	Azinza	0.4	0	0.2	0.1	0.1	0	0	0.1	0	0	0	0.1	1	0.9	0	0.1	1	0	0
Post-Diet Change 2020	8/21/2020	11:30	92	2	KL	No	Yard1	81	Sunny	Emily	0.6	0.1	0.3	0	0	0	0	0	0	0	0	0	1	0.9	0.1	0	1	0	0
Post-Diet Change 2020	8/21/2020	11:30	92	2	KL	No	Yard1	81	Sunny	Fin	0.5	0.1	0.3	0.1	0	0	0	0	0	0	0	0	1	0.8	0.2	0	1	0	0
Post-Diet Change 2020	8/21/2020	11:30	92	2	KL	No	Yard1	81	Sunny	Mikella	0.5	0	0.2	0	0.2	0	0	0.1	0	0	0	0	1	1	0	0	1	0	0
Post-Diet Change 2020	8/21/2020	11:30	92	2	KL	No	Yard1	81	Sunny	Ndjole	0.9	0	0.1	0	0	0	0	0	0	0	0	0	1	1	0	0	1	0	0
Post-Diet Change 2020	8/21/2020	11:30	92	2	KL	No	Yard1	81	Sunny	Rubi	0.5	0	0.5	0	0	0	0	0	0	0	0	0	1	1	0	0	1	0	0
Post-Diet Change 2020	8/21/2020	11:30	92	2	KL	No	Yard1	81	Sunny	Togo	0.8	0	0.2	0	0	0	0	0	0	0	0	0	1	1	0	0	1	0	0
Post-Diet Change 2020	8/22/2020	15:30	93	4	RS	Both	BR2/BR3/BR4/Yard1	92	Sunny	Azinza	0.1	0.4	0	0.1	0.1	0	0	0.3	0	0	0	0	1	0.4	0.6	0	1	0	0
Post-Diet Change 2020	8/22/2020	15:30	93	4	RS	Both	BR2/BR3/BR4/Yard1	92	Sunny	Emily	0.5	0.1	0.4	0	0	0	0	0	0	0	0	0	1	0.9	0.1	0	1	0	0
Post-Diet Change 2020	8/22/2020	15:30	93	4	RS	Both	BR2/BR3/BR4/Yard1	92	Sunny	Fin	0.1	0.5	0	0	0.2	0	0	0.2	0	0	0	0	1	0.4	0.6	0	1	0	0
Post-Diet Change 2020	8/22/2020	15:30	93	4	RS	Both	BR2/BR3/BR4/Yard1	92	Sunny	Mikella	0.5	0.1	0.4	0	0	0	0	0	0	0	0	0	1	0.9	0.1	0	1	0	0
Post-Diet Change 2020	8/22/2020	15:30	93	4	RS	Both	BR2/BR3/BR4/Yard1	92	Sunny	Ndjole	0.9	0	0.1	0	0	0	0	0	0	0	0	0	1	1	0	0	1	0	0
Post-Diet Change 2020	8/22/2020	15:30	93	4	RS	Both	BR2/BR3/BR4/Yard1	92	Sunny	Rubi	0.2	0.5	0	0	0.2	0	0	0.1	0	0	0	0	1	0.4	0.6	0	1	0	0
Post-Diet Change 2020	8/22/2020	15:30	93	4	RS	Both	BR2/BR3/BR4/Yard1	92	Sunny	Togo	1	0	0	0	0	0	0	0	0	0	0	0	1	1	0	0	1	0	0
Post-Diet Change 2020	8/22/2020	16:02	93	4	RS	Both	BR2/BR3/BR4/Yard1	92	Sunny	Azinza	0.1	0.4	0.1	0.3	0	0	0	0.1	0	0	0	0	1	0.6	0.4	0	1	0	0
Post-Diet Change 2020	8/22/2020	16:02	93	4	RS	Both	BR2/BR3/BR4/Yard1	92	Sunny	Emily	0.6	0.3	0.1	0	0	0	0	0	0	0	0	0	1	0.7	0.3	0	1	0	0
Post-Diet Change 2020	8/22/2020	16:02	93	4	RS	Both	BR2/BR3/BR4/Yard1	92	Sunny	Fin	0.2	0.4	0	0.2	0.2	0	0	0	0	0	0	0	1	0.6	0.4	0	1	0	0
Post-Diet Change 2020	8/22/2020	16:02	93	4	RS	Both	BR2/BR3/BR4/Yard1	92	Sunny	Mikella	0.7	0.1	0.1	0	0	0	0	0.1	0	0	0	0	1	0.9	0.1	0	1	0	0
Post-Diet Change 2020	8/22/2020	16:02	93	4	RS	Both	BR2/BR3/BR4/Yard1	92	Sunny	Ndjole	0.9	0.1	0	0	0	0	0	0	0	0	0	0	1	0.9	0.1	0	1	0	0
Post-Diet Change 2020	8/22/2020	16:02	93	4	RS	Both	BR2/BR3/BR4/Yard1	92	Sunny	Rubi	0.4	0.5	0	0	0	0	0	0.1	0	0	0	0	1	0.4	0.6	0	1	0	0
Post-Diet Change 2020	8/22/2020	16:02	93	4	RS	Both	BR2/BR3/BR4/Yard1	92	Sunny	Togo	0.5	0.1	0.4	0	0	0	0	0	0	0	0	0	1	0.9	0.1	0	1	0	0
Post-Diet Change 2020	8/24/2020	15:30	94	4	Lisa	Both	BR2/BR3/Yard1	93	Sunny	Azinza	0.2	0.2	0	0	0	0	0	0.5	0	0	0	0.1	1	0.4	0.5	0.1	1	0	0
Post-Diet Change 2020	8/24/2020	15:30	94	4	Lisa	Both	BR2/BR3/Yard1	93	Sunny	Emily	0	0.1	0.8	0	0	0	0	0	0	0.1	0	0	1	0.8	0.2	0	1	0	0
Post-Diet Change 2020	8/24/2020	15:30	94	4	Lisa	Both	BR2/BR3/Yard1	93	Sunny	Fin	0.3	0	0.1	0.2	0.1	0	0	0.3	0	0	0	0	1	0.7	0.3	0	1	0	0
Post-Diet Change 2020	8/24/2020	15:30	94	4	Lisa	Both	BR2/BR3/Yard1	93	Sunny	Mikella	0.3	0.2	0.5	0	0	0	0	0	0	0	0	0	1	0.8	0.2	0	1	0	0
Post-Diet Change 2020	8/24/2020	15:30	94	4	Lisa	Both	BR2/BR3/Yard1	93	Sunny	Ndjole	0.1	0	0.8	0	0.1	0	0	0	0	0	0	0	1	1	0	0	1	0	0
Post-Diet Change 2020	8/24/2020	15:30	94	4	Lisa	Both	BR2/BR3/Yard1	93	Sunny	Rubi	0.2	0	0.5	0	0.1	0	0	0.2	0	0	0	0	1	0.9	0.1	0	1	0	0
Post-Diet Change 2020	8/24/2020	15:30	94	4	Lisa	Both	BR2/BR3/Yard1	93	Sunny	Togo	0.1	0	0.8	0	0	0	0	0	0	0.1	0	0	1	0.9	0.1	0	1	0	0
Post-Diet Change 2020	8/24/2020	16:00	94	4	Lisa	Both	BR2/BR3/Yard1	93	Sunny	Azinza	0.2	0.1	0	0.1	0.1	0	0	0.5	0	0	0	0	1	0.7	0.3	0	1	0	0
Post-Diet Change 2020	8/24/2020	16:00	94	4	Lisa	Both	BR2/BR3/Yard1	93	Sunny	Emily	0.7	0.1	0.2	0	0	0	0	0	0	0	0	0	1	0.7	0.3	0	1	0	0
Post-Diet Change 2020	8/24/2020	16:00	94	4	Lisa	Both	BR2/BR3/Yard1	93	Sunny	Fin	0.2	0.3	0	0.1	0.1	0	0	0.3	0	0	0	0	1	0.6	0.4	0	1	0	0
Post-Diet Change 2020	8/24/2020	16:00	94	4	Lisa	Both	BR2/BR3/Yard1	93	Sunny	Mikella	0.3	0	0.5	0	0.1	0	0	0.1	0	0	0	0	1	1	0	0	1	0	0
Post-Diet Change 2020	8/24/2020	16:00	94	4	Lisa	Both	BR2/BR3/Yard1	93	Sunny	Ndjole	0.3	0.1	0.5	0	0.1	0	0	0	0	0	0	0	1	0.8	0.2	0	1	0	0
Post-Diet Change 2020	8/24/2020	16:00	94	4	Lisa	Both	BR2/BR3/Yard1	93	Sunny	Rubi	0.1	0	0.8	0	0	0	0	0.1	0	0	0	0	1	1	0	0	1	0	0
Post-Diet Change 2020	8/24/2020	16:00	94	4	Lisa	Both	BR2/BR3/Yard1	93	Sunny	Togo	0.9	0	0	0	0.1	0	0	0	0	0	0	0	1	1	0	0	1	0	0
Post-Diet Change 2020	8/25/2020	11:00	95	2	Lisa	Outside	Yard1	88	Sunny	Azinza	0.1	0	0.5	0	0	0	0	0.4	0	0	0	0	1	1	0	0	1	0	0
Post-Diet Change 2020	8/25/2020	11:00	95	2	Lisa	Outside	Yard1	88	Sunny	Emily	0.9	0	0.1	0	0	0	0	0	0	0	0	0	1	0.8	0.2	0	1	0	0
Post-Diet Change 2020	8/25/2020	11:00	95	2	Lisa	Outside	Yard1	88	Sunny	Fin	0.1	0	0.5	0	0.1	0	0	0.2	0	0	0	0.1	1	0.8	0.1	0.1	1	0	0
Post-Diet Change 2020	8/25/2020	11:00	95	2	Lisa	Outside	Yard1	88	Sunny	Mikella	0.1	0.1	0.6	0	0	0	0	0.2	0	0	0	0	1	0.8	0.2	0	1	0	0
Post-Diet Change 2020	8/25/2020	11:00	95	2	Lisa	Outside	Yard1	88	Sunny	Ndjole	0.5	0	0.5	0	0	0	0	0	0	0	0	0	1	0.9	0.1	0	1	0	0
Post-Diet Change 2020	8/25/2020	11:00	95	2	Lisa	Outside	Yard1	88	Sunny	Rubi	0.1	0	0.9	0	0	0	0	0	0	0	0	0	1	0.8	0.2	0	1	0	0
Post-Diet Change 2020	8/25/2020	11:00	95	2	Lisa	Outside	Yard1	88	Sunny	Togo	1	0	0	0	0	0	0	0	0	0	0	0	1	1	0	0	1	0	0
Post-Diet Change 2020	8/25/2020	11:30	95	2	Lisa	Outside	Yard1	90	Sunny	Azinza	0.1	0	0.4	0	0	0	0	0.4	0	0	0	0.1	1	0.9	0	0.1	1	0	0
Post-Diet Change 2020	8/25/2020	11:30	95	2	Lisa	Outside	Yard1	90	Sunny	Emily	0.6	0	0.3	0	0.1	0	0	0	0	0	0	0	1	1	0	0	1	0	0
Post-Diet Change 2020	8/25/2020	11:30	95	2	Lisa	Outside	Yard1	90	Sunny	Fin	0	0	0.4	0	0.1	0	0	0.4	0	0	0.1	0	1	0.9	0.1	0	1	0	0
Post-Diet Change 2020	8/25/2020	11:30	95	2	Lisa	Outside	Yard1	90	Sunny	Mikella	0.5	0	0.4	0	0.1	0	0	0	0	0	0	0	1	0.9	0.1	0	1	0	0
Post-Diet Change 2020	8/25/2020	11:30	95	2	Lisa	Outside	Yard1	90	Sunny	Ndjole	0.8	0	0.2	0	0	0	0	0	0	0	0	0	1	1	0	0	1	0	0
Post-Diet Change 2020	8/25/2020	11:30	95	2	Lisa	Outside	Yard1	90	Sunny	Rubi	0.3	0	0.6	0	0.1	0	0	0	0	0	0	0	1	1	0	0	1	0	0
Post-Diet Change 2020	8/25/2020	11:30	95	2	Lisa	Outside	Yard1	90	Sunny	Togo	1	0	0	0	0	0	0	0	0	0	0	0	1	1	0	0	1	0	0
Post-Diet Change 2020	8/26/2020	14:00	96	3	KL	Outside	Yard1	91	Sunny	Azinza	0.1	0	0.5	0	0	0	0	0.4	0	0	0	0	1	1	0	0	100	0	0	Togo was eating Hackberry browse while RR. Had grain and fruit at 1:45pm	Togo was eating Hackberry browse while RR. Had grain and fruit at 1:45pm
Post-Diet Change 2020	8/26/2020	14:00	96	3	KL	Outside	Yard1	91	Sunny	Emily	0	0.1	0.9	0	0	0	0	0	0	0	0	0	1	0.8	0.2	0	1	0	0	Togo was eating Hackberry browse while RR. Had grain and fruit at 1:45pm	Togo was eating Hackberry browse while RR. Had grain and fruit at 1:45pm
Post-Diet Change 2020	8/26/2020	14:00	96	3	KL	Outside	Yard1	91	Sunny	Fin	0.1	0.3	0.1	0.1	0	0	0	0.2	0	0	0	0.2	1	0.5	0.3	0.2	1	0	0	Togo was eating Hackberry browse while RR. Had grain and fruit at 1:45pm	Togo was eating Hackberry browse while RR. Had grain and fruit at 1:45pm
Post-Diet Change 2020	8/26/2020	14:00	96	3	KL	Outside	Yard1	91	Sunny	Mikella	0.1	0.1	0.6	0	0	0	0	0.2	0	0	0	0	1	0.9	0.1	0	1	0	0	Togo was eating Hackberry browse while RR. Had grain and fruit at 1:45pm	Togo was eating Hackberry browse while RR. Had grain and fruit at 1:45pm
Post-Diet Change 2020	8/26/2020	14:00	96	3	KL	Outside	Yard1	91	Sunny	Ndjole	0.1	0	0.9	0	0	0	0	0	0	0	0	0	1	1	0	0	1	0	0	Togo was eating Hackberry browse while RR. Had grain and fruit at 1:45pm	Togo was eating Hackberry browse while RR. Had grain and fruit at 1:45pm
Post-Diet Change 2020	8/26/2020	14:00	96	3	KL	Outside	Yard1	91	Sunny	Rubi	0	0.2	0.8	0	0	0	0	0	0	0	0	0	1	0.8	0.2	0	1	0	0	Togo was eating Hackberry browse while RR. Had grain and fruit at 1:45pm	Togo was eating Hackberry browse while RR. Had grain and fruit at 1:45pm
Post-Diet Change 2020	8/26/2020	14:00	96	3	KL	Outside	Yard1	91	Sunny	Togo	0	0	0.9	0	0	0.1	0	0	0	0	0	0	100	1	0	0	1	14	0	Togo was eating Hackberry browse while RR. Had grain and fruit at 1:45pm	Togo was eating Hackberry browse while RR. Had grain and fruit at 1:45pm
Post-Diet Change 2020	8/26/2020	14:30	96	3	KL	Outside	Yard1	91	Sunny	Azinza	0.7	0.2	0	0	0	0	0	0.1	0	0	0	0	1	0.8	0.2	0	1	0	0	Togo was eating Hackberry browse while RR. Had grain and fruit at 1:45pm	Togo was eating Hackberry browse while RR. Had grain and fruit at 1:45pm
Post-Diet Change 2020	8/26/2020	14:30	96	3	KL	Outside	Yard1	91	Sunny	Emily	0.4	0	0.2	0	0.1	0	0	0.3	0	0	0	0	1	0.9	0.1	0	1	0	0	Togo was eating Hackberry browse while RR. Had grain and fruit at 1:45pm	Togo was eating Hackberry browse while RR. Had grain and fruit at 1:45pm
Post-Diet Change 2020	8/26/2020	14:30	96	3	KL	Outside	Yard1	91	Sunny	Fin	0.3	0.3	0	0	0	0	0	0.4	0	0	0	0	1	0.7	0.3	0	1	0	0	Togo was eating Hackberry browse while RR. Had grain and fruit at 1:45pm	Togo was eating Hackberry browse while RR. Had grain and fruit at 1:45pm
Post-Diet Change 2020	8/26/2020	14:30	96	3	KL	Outside	Yard1	91	Sunny	Mikella	0.8	0.1	0.1	0	0	0	0	0	0	0	0	0	1	0.8	0.2	0	1	0	0	Togo was eating Hackberry browse while RR. Had grain and fruit at 1:45pm	Togo was eating Hackberry browse while RR. Had grain and fruit at 1:45pm
Post-Diet Change 2020	8/26/2020	14:30	96	3	KL	Outside	Yard1	91	Sunny	Ndjole	0.4	0.1	0	0.2	0	0	0	0.1	0	0	0	0.2	1	0.7	0.1	0.2	1	0	0	Togo was eating Hackberry browse while RR. Had grain and fruit at 1:45pm	Togo was eating Hackberry browse while RR. Had grain and fruit at 1:45pm
Post-Diet Change 2020	8/26/2020	14:30	96	3	KL	Outside	Yard1	91	Sunny	Rubi	0.6	0.1	0.2	0	0	0	0	0.1	0	0	0	0	1	0.8	0.2	0	1	0	0	Togo was eating Hackberry browse while RR. Had grain and fruit at 1:45pm	Togo was eating Hackberry browse while RR. Had grain and fruit at 1:45pm
Post-Diet Change 2020	8/26/2020	14:30	96	3	KL	Outside	Yard1	91	Sunny	Togo	0.3	0.1	0.4	0	0	0.2	0	0	0	0	0	0	1	0.9	0.1	0	1	3	0	Togo was eating Hackberry browse while RR. Had grain and fruit at 1:45pm	Togo was eating Hackberry browse while RR. Had grain and fruit at 1:45pm
Post-Diet Change 2020	8/27/2020	9:30	97	1	KL	Outside	Yard1	75	Sunny	Azinza	0.1	0.1	0.5	0	0	0	0	0.3	0	0	0	0	1	0.9	0.1	0	1	0	0
Post-Diet Change 2020	8/27/2020	9:30	97	1	KL	Outside	Yard1	75	Sunny	Emily	0	0	1	0	0	0	0	0	0	0	0	0	1	0.8	0.2	0	1	0	0
Post-Diet Change 2020	8/27/2020	9:30	97	1	KL	Outside	Yard1	75	Sunny	Fin	0.2	0.4	0.1	0	0.1	0	0	0.2	0	0	0	0	1	0.6	0.4	0	1	0	0
Post-Diet Change 2020	8/27/2020	9:30	97	1	KL	Outside	Yard1	75	Sunny	Mikella	0	0	1	0	0	0	0	0	0	0	0	0	1	1	0	0	1	0	0
Post-Diet Change 2020	8/27/2020	9:30	97	1	KL	Outside	Yard1	75	Sunny	Ndjole	0	0	1	0	0	0	0	0	0	0	0	0	1	0.9	0.1	0	1	0	0
Post-Diet Change 2020	8/27/2020	9:30	97	1	KL	Outside	Yard1	75	Sunny	Rubi	0.2	0	0.6	0.1	0	0	0	0.1	0	0	0	0	1	0.8	0.2	0	1	0	0
Post-Diet Change 2020	8/27/2020	9:30	97	1	KL	Outside	Yard1	75	Sunny	Togo	0	0	1	0	0	0	0	0	0	0	0	0	1	1	0	0	1	0	0
Post-Diet Change 2020	8/27/2020	10:00	97	1	KL	Outside	Yard1	76	Sunny	Azinza	0	0	0.1	0	0	0	0	0.9	0	0	0	0	1	0.9	0.1	0	1	0	0
Post-Diet Change 2020	8/27/2020	10:00	97	1	KL	Outside	Yard1	76	Sunny	Emily	0.4	0.2	0.3	0	0	0	0	0.1	0	0	0	0	1	0.6	0.4	0	1	0	0
Post-Diet Change 2020	8/27/2020	10:00	97	1	KL	Outside	Yard1	76	Sunny	Fin	0	0.2	0.1	0.2	0	0	0	0.5	0	0	0	0	1	0.6	0.4	0	1	0	0
Post-Diet Change 2020	8/27/2020	10:00	97	1	KL	Outside	Yard1	76	Sunny	Mikella	0.1	0.2	0.5	0	0	0	0	0.2	0	0	0	0	1	0.8	0.2	0	1	0	0
Post-Diet Change 2020	8/27/2020	10:00	97	1	KL	Outside	Yard1	76	Sunny	Ndjole	0.3	0.1	0.6	0	0	0	0	0	0	0	0	0	1	0.9	0.1	0	1	0	0
Post-Diet Change 2020	8/27/2020	10:00	97	1	KL	Outside	Yard1	76	Sunny	Rubi	0.4	0.1	0.2	0	0.2	0	0	0.1	0	0	0	0	1	0.8	0.2	0	1	0	0
Post-Diet Change 2020	8/27/2020	10:00	97	1	KL	Outside	Yard1	76	Sunny	Togo	0.5	0	0.5	0	0	0	0	0	0	0	0	0	1	0.9	0.1	0	1	0	0
Post-Diet Change 2020	8/28/2020	10:55	98	1	RS	Outside	Yard1	89	Sunny	Azinza	0.2	0.1	0.3	0	0.1	0	0	0.3	0	0	0	0	1	0.9	0.1	0	1	0	0
Post-Diet Change 2020	8/28/2020	10:55	98	1	RS	Outside	Yard1	89	Sunny	Emily	0.8	0	0.2	0	0	0	0	0	0	0	0	0	1	1	0	0	1	0	0
Post-Diet Change 2020	8/28/2020	10:55	98	1	RS	Outside	Yard1	89	Sunny	Fin	0	0.1	0.6	0	0.2	0	0	0.1	0	0	0	0	1	0.8	0.2	0	1	0	0
Post-Diet Change 2020	8/28/2020	10:55	98	1	RS	Outside	Yard1	89	Sunny	Mikella	0.4	0	0.4	0	0	0	0	0.2	0	0	0	0	1	1	0	0	1	0	0
Post-Diet Change 2020	8/28/2020	10:55	98	1	RS	Outside	Yard1	89	Sunny	Ndjole	0.2	0	0.5	0	0.3	0	0	0	0	0	0	0	1	0.9	0.1	0	1	0	0
Post-Diet Change 2020	8/28/2020	10:55	98	1	RS	Outside	Yard1	89	Sunny	Rubi	0.1	0	0.8	0	0.1	0	0	0	0	0	0	0	1	0.9	0.1	0	1	0	0
Post-Diet Change 2020	8/28/2020	10:55	98	1	RS	Outside	Yard1	89	Sunny	Togo	0.6	0	0.3	0	0.1	0	0	0	0	0	0	0	1	1	0	0	1	0	0
Post-Diet Change 2020	8/28/2020	11:25	98	2	RS	Outside	Yard1	89	Sunny	Azinza	0.6	0	0.1	0.2	0.1	0	0	0	0	0	0	0	1	1	0	0	1	0	0
Post-Diet Change 2020	8/28/2020	11:25	98	2	RS	Outside	Yard1	89	Sunny	Emily	1	0	0	0	0	0	0	0	0	0	0	0	1	1	0	0	1	0	0
Post-Diet Change 2020	8/28/2020	11:25	98	2	RS	Outside	Yard1	89	Sunny	Fin	0.8	0	0.1	0	0.1	0	0	0	0	0	0	0	1	1	0	0	1	0	0
Post-Diet Change 2020	8/28/2020	11:25	98	2	RS	Outside	Yard1	89	Sunny	Mikella	1	0	0	0	0	0	0	0	0	0	0	0	1	1	0	0	1	0	0
Post-Diet Change 2020	8/28/2020	11:25	98	2	RS	Outside	Yard1	89	Sunny	Ndjole	0.8	0	0.1	0	0.1	0	0	0	0	0	0	0	1	1	0	0	1	0	0
Post-Diet Change 2020	8/28/2020	11:25	98	2	RS	Outside	Yard1	89	Sunny	Rubi	0.8	0	0.2	0	0	0	0	0	0	0	0	0	1	1	0	0	1	0	0
Post-Diet Change 2020	8/28/2020	11:25	98	2	RS	Outside	Yard1	89	Sunny	Togo	1	0	0	0	0	0	0	0	0	0	0	0	1	1	0	0	1	0	0
Post-Diet Change 2020	9/1/2020	11:00	99	2	Lisa	Inside	BR1/BR2/BR3	72	Overcast	Azinza	0.2	0.2	0	0.1	0.2	0	0	0.3	0	0	0	0	1	0.7	0.3	0	1	0	0
Post-Diet Change 2020	9/1/2020	11:00	99	2	Lisa	Inside	BR1/BR2/BR3	72	Overcast	Emily	0.2	0.3	0.1	0	0.3	0	0	0.1	0	0	0	0	1	0.7	0.3	0	1	0	0
Post-Diet Change 2020	9/1/2020	11:00	99	2	Lisa	Inside	BR1/BR2/BR3	72	Overcast	Fin	0	0.2	0	0	0.6	0	0	0.2	0	0	0	0	1	0.8	0.2	0	1	0	0
Post-Diet Change 2020	9/1/2020	11:00	99	2	Lisa	Inside	BR1/BR2/BR3	72	Overcast	Mikella	0.8	0	0.1	0	0.1	0	0	0	0	0	0	0	1	1	0	0	1	0	0
Post-Diet Change 2020	9/1/2020	11:00	99	2	Lisa	Inside	BR1/BR2/BR3	72	Overcast	Ndjole	0.8	0	0.2	0	0	0	0	0	0	0	0	0	1	1	0	0	1	0	0
Post-Diet Change 2020	9/1/2020	11:00	99	2	Lisa	Inside	BR1/BR2/BR3	72	Overcast	Rubi	0.4	0.1	0.2	0	0.1	0	0	0.2	0	0	0	0	1	0.8	0.2	0	1	0	0
Post-Diet Change 2020	9/1/2020	11:00	99	2	Lisa	Inside	BR1/BR2/BR3	72	Overcast	Togo	1	0	0	0	0	0	0	0	0	0	0	0	1	1	0	0	1	0	0
Post-Diet Change 2020	9/1/2020	11:30	99	2	Lisa	Inside	BR1/BR2/BR3	72	Overcast	Azinza	0.2	0.2	0	0	0.1	0	0	0.5	0	0	0	0	1	0.6	0.4	0	1	0	0
Post-Diet Change 2020	9/1/2020	11:30	99	2	Lisa	Inside	BR1/BR2/BR3	72	Overcast	Emily	0.7	0.1	0.1	0	0.1	0	0	0	0	0	0	0	1	0.9	0.1	0	1	0	0
Post-Diet Change 2020	9/1/2020	11:30	99	2	Lisa	Inside	BR1/BR2/BR3	72	Overcast	Fin	0	0.1	0.1	0	0.3	0	0	0.5	0	0	0	0	1	0.7	0.3	0	1	0	0
Post-Diet Change 2020	9/1/2020	11:30	99	2	Lisa	Inside	BR1/BR2/BR3	72	Overcast	Mikella	0.8	0	0.2	0	0	0	0	0	0	0	0	0	1	1	0	0	1	0	0
Post-Diet Change 2020	9/1/2020	11:30	99	2	Lisa	Inside	BR1/BR2/BR3	72	Overcast	Ndjole	0.6	0	0.4	0	0	0	0	0	0	0	0	0	1	1	0	0	1	0	0
Post-Diet Change 2020	9/1/2020	11:30	99	2	Lisa	Inside	BR1/BR2/BR3	72	Overcast	Rubi	0.4	0.4	0.2	0	0	0	0	0	0	0	0	0	1	0.6	0.4	0	1	0	0
Post-Diet Change 2020	9/1/2020	11:30	99	2	Lisa	Inside	BR1/BR2/BR3	72	Overcast	Togo	1	0	0	0	0	0	0	0	0	0	0	0	1	1	0	0	1	0	0
Post-Diet Change 2020	9/2/2020	14:01	100	3	RS	Outside	Yard1	82	Overcast	Azinza	0	0.3	0.6	0.1	0	0	0	0	0	0	0	0	1	0.7	0.3	0	1	0	0
Post-Diet Change 2020	9/2/2020	14:01	100	3	RS	Outside	Yard1	82	Overcast	Emily	0	0	1	0	0	0	0	0	0	0	0	0	1	0.9	0.1	0	1	0	0
Post-Diet Change 2020	9/2/2020	14:01	100	3	RS	Outside	Yard1	82	Overcast	Fin	0	0	1	0	0	0	0	0	0	0	0	0	1	0.8	0.2	0	1	0	0
Post-Diet Change 2020	9/2/2020	14:01	100	3	RS	Outside	Yard1	82	Overcast	Mikella	0.1	0	0.9	0	0	0	0	0	0	0	0	0	1	0.9	0.1	0	1	0	0
Post-Diet Change 2020	9/2/2020	14:01	100	3	RS	Outside	Yard1	82	Overcast	Ndjole	0	0.1	0.9	0	0	0	0	0	0	0	0	0	1	0.7	0.3	0	1	0	0
Post-Diet Change 2020	9/2/2020	14:01	100	3	RS	Outside	Yard1	82	Overcast	Rubi	0.1	0	0.9	0	0	0	0	0	0	0	0	0	1	0.7	0.3	0	1	0	0
Post-Diet Change 2020	9/2/2020	14:01	100	3	RS	Outside	Yard1	82	Overcast	Togo	0.1	0	0.9	0	0	0	0	0	0	0	0	0	1	0.9	0.1	0	1	0	0
Post-Diet Change 2020	9/2/2020	14:33	100	3	RS	Outside	Yard1	82	Overcast	Azinza	0.6	0.2	0.1	0	0	0	0	0.1	0	0	0	0	1	0.8	0.2	0	1	0	0
Post-Diet Change 2020	9/2/2020	14:33	100	3	RS	Outside	Yard1	82	Overcast	Emily	0	0	1	0	0	0	0	0	0	0	0	0	1	0.9	0.1	0	1	0	0
Post-Diet Change 2020	9/2/2020	14:33	100	3	RS	Outside	Yard1	82	Overcast	Fin	0	0.4	0.2	0.1	0.1	0	0	0.1	0	0	0	0.1	1	0.5	0.4	0.1	1	0	0
Post-Diet Change 2020	9/2/2020	14:33	100	3	RS	Outside	Yard1	82	Overcast	Mikella	0.7	0	0.3	0	0	0	0	0	0	0	0	0	1	1	0	0	1	0	0
Post-Diet Change 2020	9/2/2020	14:33	100	3	RS	Outside	Yard1	82	Overcast	Ndjole	0.3	0	0.3	0	0	0	0	0	0	0	0	0.4	1	0.8	0	0.2	1	0	0
Post-Diet Change 2020	9/2/2020	14:33	100	3	RS	Outside	Yard1	82	Overcast	Rubi	0.2	0	0.8	0	0	0	0	0	0	0	0	0	1	0.7	0.3	0	1	0	0
Post-Diet Change 2020	9/2/2020	14:33	100	3	RS	Outside	Yard1	82	Overcast	Togo	1	0	0	0	0	0	0	0	0	0	0	0	1	1	0	0	1	0	0
Post-Diet Change 2020	9/3/2020	9:30	101	1	KL	Outside	Yard1	75	Sunny	Azinza	0	0.1	0.9	0	0	0	0	0	0	0	0	0	1	0.7	0.3	0	1	0	0
Post-Diet Change 2020	9/3/2020	9:30	101	1	KL	Outside	Yard1	75	Sunny	Emily	0	0	1	0	0	0	0	0	0	0	0	0	1	0.6	0.4	0	1	0	0
Post-Diet Change 2020	9/3/2020	9:30	101	1	KL	Outside	Yard1	75	Sunny	Fin	0.3	0.2	0.5	0	0	0	0	0	0	0	0	0	1	0.6	0.4	0	1	0	0
Post-Diet Change 2020	9/3/2020	9:30	101	1	KL	Outside	Yard1	75	Sunny	Mikella	0	0.1	0.9	0	0	0	0	0	0	0	0	0	1	0.9	0.1	0	1	0	0
Post-Diet Change 2020	9/3/2020	9:30	101	1	KL	Outside	Yard1	75	Sunny	Ndjole	0	0	1	0	0	0	0	0	0	0	0	0	1	1	0	0	1	0	0
Post-Diet Change 2020	9/3/2020	9:30	101	1	KL	Outside	Yard1	75	Sunny	Rubi	0	0	1	0	0	0	0	0	0	0	0	0	1	0.7	0.3	0	1	0	0
Post-Diet Change 2020	9/3/2020	9:30	101	1	KL	Outside	Yard1	75	Sunny	Togo	0	0	1	0	0	0	0	0	0	0	0	0	1	0.9	0.1	0	1	0	0
Post-Diet Change 2020	9/3/2020	10:01	101	1	KL	Outside	Yard1	79	Sunny	Azinza	0	0.3	0.7	0	0	0	0	0	0	0	0	0	1	0.7	0.3	0	1	0	0
Post-Diet Change 2020	9/3/2020	10:01	101	1	KL	Outside	Yard1	79	Sunny	Emily	0	0	1	0	0	0	0	0	0	0	0	0	1	0.9	0.1	0	1	0	0
Post-Diet Change 2020	9/3/2020	10:01	101	1	KL	Outside	Yard1	79	Sunny	Fin	0.1	0.4	0.3	0	0	0	0	0	0	0	0	0.2	1	0.4	0.4	0.2	1	0	0
Post-Diet Change 2020	9/3/2020	10:01	101	1	KL	Outside	Yard1	79	Sunny	Mikella	0.1	0	0.9	0	0	0	0	0	0	0	0	0	1	0.8	0.2	0	1	0	0
Post-Diet Change 2020	9/3/2020	10:01	101	1	KL	Outside	Yard1	79	Sunny	Ndjole	0.2	0	0.8	0	0	0	0	0	0	0	0	0	1	0.8	0.2	0	1	0	0
Post-Diet Change 2020	9/3/2020	10:01	101	1	KL	Outside	Yard1	79	Sunny	Rubi	0	0.4	0.6	0	0	0	0	0	0	0	0	0	1	0.4	0.6	0	1	0	0
Post-Diet Change 2020	9/3/2020	10:01	101	1	KL	Outside	Yard1	79	Sunny	Togo	0.1	0	0.9	0	0	0	0	0	0	0	0	0	1	1	0	0	1	0	0
Post-Diet Change 2020	9/3/2020	15:27	102	4	Lisa	Outside	Yard1	91	Sunny	Azinza	0.1	0.3	0.1	0.1	0	0	0	0.4	0	0	0	0	1	0.6	0.4	0	1	0	0
Post-Diet Change 2020	9/3/2020	15:27	102	4	Lisa	Outside	Yard1	91	Sunny	Emily	0.4	0.1	0.4	0	0.1	0	0	0	0	0	0	0	1	0.9	0.1	0	1	0	0
Post-Diet Change 2020	9/3/2020	15:27	102	4	Lisa	Outside	Yard1	91	Sunny	Fin	0	0.5	0	0.2	0	0	0	0.2	0	0	0	0.1	1	0.4	0.5	0.1	1	0	0
Post-Diet Change 2020	9/3/2020	15:27	102	4	Lisa	Outside	Yard1	91	Sunny	Mikella	0.5	0	0.4	0	0	0	0	0.1	0	0	0	0	1	0.9	0.1	0	1	0	0
Post-Diet Change 2020	9/3/2020	15:27	102	4	Lisa	Outside	Yard1	91	Sunny	Ndjole	0.7	0	0.2	0	0.1	0	0	0	0	0	0	0	1	1	0	0	1	0	0
Post-Diet Change 2020	9/3/2020	15:27	102	4	Lisa	Outside	Yard1	91	Sunny	Rubi	0.5	0.2	0.1	0	0.1	0	0	0.1	0	0	0	0	1	0.8	0.2	0	1	0	0
Post-Diet Change 2020	9/3/2020	15:27	102	4	Lisa	Outside	Yard1	91	Sunny	Togo	0.5	0	0.4	0	0.1	0	0	0	0	0	0	0	1	1	0	0	1	0	0
Post-Diet Change 2020	9/3/2020	15:57	102	4	Lisa	Outside	Yard1	91	Sunny	Azinza	0.1	0.2	0.1	0.2	0	0	0	0.4	0	0	0	0	1	0.8	0.2	0	1	0	0
Post-Diet Change 2020	9/3/2020	15:57	102	4	Lisa	Outside	Yard1	91	Sunny	Emily	0.6	0.1	0.3	0	0	0	0	0	0	0	0	0	1	0.9	0.1	0	1	0	0
Post-Diet Change 2020	9/3/2020	15:57	102	4	Lisa	Outside	Yard1	91	Sunny	Fin	0.2	0.1	0	0.2	0.1	0	0	0.4	0	0	0	0	1	0.9	0.1	0	1	0	0
Post-Diet Change 2020	9/3/2020	15:57	102	4	Lisa	Outside	Yard1	91	Sunny	Mikella	0.7	0.1	0.1	0	0.1	0	0	0	0	0	0	0	1	0.9	0.1	0	1	0	0
Post-Diet Change 2020	9/3/2020	15:57	102	4	Lisa	Outside	Yard1	91	Sunny	Ndjole	0.9	0.1	0	0	0	0	0	0	0	0	0	0	1	0.9	0.1	0	1	0	0
Post-Diet Change 2020	9/3/2020	15:57	102	4	Lisa	Outside	Yard1	91	Sunny	Rubi	0.4	0.1	0.1	0.1	0.3	0	0	0	0	0	0	0	1	0.9	0.1	0	1	0	0
Post-Diet Change 2020	9/3/2020	15:57	102	4	Lisa	Outside	Yard1	91	Sunny	Togo	0.5	0.1	0.4	0	0	0	0	0	0	0	0	0	1	0.9	0.1	0	1	0	0
Post-Diet Change 2020	9/4/2020	9:30	103	1	Laura	Outside	Yard1	75	Sunny	Azinza	0	0.6	0.2	0	0.1	0	0	0	0	0	0.1	0	1	0.5	0.5	0	1	0	0
Post-Diet Change 2020	9/4/2020	9:30	103	1	Laura	Outside	Yard1	75	Sunny	Emily	0	0	0.9	0	0	0	0	0.1	0	0	0	0	1	0.7	0.3	0	1	0	0
Post-Diet Change 2020	9/4/2020	9:30	103	1	Laura	Outside	Yard1	75	Sunny	Fin	0	0.4	0.1	0.3	0.1	0	0	0	0	0	0	0.1	1	0.7	0.2	0.1	1	0	0
Post-Diet Change 2020	9/4/2020	9:30	103	1	Laura	Outside	Yard1	75	Sunny	Mikella	0.1	0.3	0.6	0	0	0	0	0	0	0	0	0	1	0.5	0.5	0	1	0	0
Post-Diet Change 2020	9/4/2020	9:30	103	1	Laura	Outside	Yard1	75	Sunny	Ndjole	0	0	1	0	0	0	0	0	0	0	0	0	1	1	0	0	1	0	0
Post-Diet Change 2020	9/4/2020	9:30	103	1	Laura	Outside	Yard1	75	Sunny	Rubi	0	0	0.8	0	0	0	0	0	0	0	0	0.2	1	0.7	0.1	0.2	1	0	0
Post-Diet Change 2020	9/4/2020	9:30	103	1	Laura	Outside	Yard1	75	Sunny	Togo	0.3	0.1	0.6	0	0	0	0	0	0	0	0	0	1	0.9	0.1	0	1	0	0
Post-Diet Change 2020	9/4/2020	10:03	103	1	Laura	Outside	Yard1	77	Sunny	Azinza	0	0.1	0	0.2	0.3	0	0	0	0	0	0.1	0.3	1	0.6	0.1	0.3	1	0	0
Post-Diet Change 2020	9/4/2020	10:03	103	1	Laura	Outside	Yard1	77	Sunny	Emily	0.3	0.2	0.2	0	0.1	0	0	0.1	0	0	0	0.1	1	0.8	0.1	0.1	1	0	0
Post-Diet Change 2020	9/4/2020	10:03	103	1	Laura	Outside	Yard1	77	Sunny	Fin	0.1	0.1	0	0	0.1	0	0	0.6	0	0	0	0.1	1	0.8	0.1	0.1	1	0	0
Post-Diet Change 2020	9/4/2020	10:03	103	1	Laura	Outside	Yard1	77	Sunny	Mikella	0.4	0.1	0.2	0	0	0	0	0	0	0	0	0.3	1	0.6	0.1	0.3	1	0	0
Post-Diet Change 2020	9/4/2020	10:03	103	1	Laura	Outside	Yard1	77	Sunny	Ndjole	0.5	0.2	0.2	0	0.1	0	0	0	0	0	0	0	1	0.8	0.2	0	1	0	0
Post-Diet Change 2020	9/4/2020	10:03	103	1	Laura	Outside	Yard1	77	Sunny	Rubi	0.4	0.1	0.2	0	0	0	0	0	0	0	0	0.3	1	0.6	0.1	0.3	1	0	0
Post-Diet Change 2020	9/4/2020	10:03	103	1	Laura	Outside	Yard1	77	Sunny	Togo	0.9	0	0.1	0	0	0	0	0	0	0	0	0	1	1	0	0	1	0	0
Post-Diet Change 2020	9/5/2020	14:12	104	3	Laura	Outside	Yard1	90	Sunny	Azinza	0.1	0.1	0.1	0	0.1	0	0	0.2	0	0	0.2	0.2	1	0.5	0.3	0.2	1	0	0
Post-Diet Change 2020	9/5/2020	14:12	104	3	Laura	outside	Yard1	90	Sunny	Emily	0.3	0.1	0.5	0	0	0	0	0.1	0	0	0	0	1	0.7	0.3	0	1	0	0
Post-Diet Change 2020	9/5/2020	14:12	104	3	Laura	Outside	Yard1	90	Sunny	Fin	0	0.3	0.1	0.2	0.1	0	0	0	0	0	0.3	0	1	0.6	0.4	0	1	0	0
Post-Diet Change 2020	9/5/2020	14:12	104	3	Laura	Outside	Yard1	90	Sunny	Mikella	0.3	0	0.5	0	0	0	0	0	0	0	0	0.2	1	0.6	0.2	0.2	1	0	0
Post-Diet Change 2020	9/5/2020	14:12	104	3	Laura	Outside	Yard1	90	Sunny	Ndjole	0.2	0.2	0.5	0	0.1	0	0	0	0	0	0	0	1	0.6	0.4	0	1	0	0
Post-Diet Change 2020	9/5/2020	14:12	104	3	Laura	Outside	Yard1	90	Sunny	Rubi	0.1	0.2	0.3	0	0.1	0	0	0.2	0	0	0	0.1	1	0.6	0.3	0.1	1	0	0
Post-Diet Change 2020	9/5/2020	14:12	104	3	Laura	Outside	Yard1	90	Sunny	Togo	0.6	0.1	0.3	0	0	0	0	0	0	0	0	0	1	0.8	0.2	0	1	0	0
Post-Diet Change 2020	9/5/2020	14:43	104	3	Laura	Outside	Yard1	90	Sunny	Azinza	0	0.1	0.1	0	0	0	0	0.6	0	0	0	0.2	1	0.7	0.1	0.2	1	0	0
Post-Diet Change 2020	9/5/2020	14:43	104	3	Laura	Outside	Yard1	90	Sunny	Emily	0.4	0	0	0	0.3	0	0	0	0	0	0	0.3	1	0.6	0.4	0	1	0	0
Post-Diet Change 2020	9/5/2020	14:43	104	3	Laura	Outside	Yard1	90	Sunny	Fin	0.1	0.2	0	0.3	0.2	0	0	0	0.1	0	0	0.1	1	0.6	0.4	0	1	0	0
Post-Diet Change 2020	9/5/2020	14:43	104	3	Laura	Outside	Yard1	90	Sunny	Mikella	0	0.2	0	0	0	0	0.2	0	0	0	0	0.6	1	0.2	0.2	0.6	1	0	0
Post-Diet Change 2020	9/5/2020	14:43	104	3	Laura	Outside	Yard1	90	Sunny	Ndjole	0.2	0	0	0	0.8	0	0	0	0	0	0	0	1	1	0	0	1	0	0
Post-Diet Change 2020	9/5/2020	14:43	104	3	Laura	Outside	Yard1	90	Sunny	Rubi	0	0.1	0.2	0	0.5	0	0	0.1	0	0	0	0.1	1	0.8	0.1	0.1	1	0	0
Post-Diet Change 2020	9/5/2020	14:43	104	3	Laura	Outside	Yard1	90	Sunny	Togo	0.7	0.1	0.1	0	0.1	0	0	0	0	0	0	0	1	0.9	0.1	0	1	0	0
Post-Diet Change 2020	9/7/2020	9:32	105	1	HG	Outside	Yard1	77	Overcast	Azinza	0	0	0.7	0	0	0	0	0.2	0	0	0	0.1	1	0.2	0.8	0	1	0	0
Post-Diet Change 2020	9/7/2020	9:32	105	1	HG	Outside	Yard1	77	Overcast	Emily	0	0	0.9	0	0	0	0	0	0	0	0	0.1	1	0.9	0.1	0	1	0	0
Post-Diet Change 2020	9/7/2020	9:32	105	1	HG	Outside	Yard1	77	Overcast	Fin	0	0.2	0.5	0	0	0	0	0.3	0	0	0	0	1	0.5	0.5	0	1	0	0
Post-Diet Change 2020	9/7/2020	9:32	105	1	HG	Outside	Yard1	77	Overcast	Mikella	0	0	1	0	0	0	0	0	0	0	0	0	1	0.6	0.4	0	1	0	0
Post-Diet Change 2020	9/7/2020	9:32	105	1	HG	Outside	Yard1	77	Overcast	Ndjole	0	0	1	0	0	0	0	0	0	0	0	0	1	0.7	0.3	0	1	0	0
Post-Diet Change 2020	9/7/2020	9:32	105	1	HG	Outside	Yard1	77	Overcast	Rubi	0	0.1	0.6	0	0	0	0	0	0	0	0	0.3	1	0.6	0.3	0.1	1	0	0
Post-Diet Change 2020	9/7/2020	9:32	105	1	HG	Outside	Yard1	77	Overcast	Togo	0.6	0	0	0	0	0.4	0	0	0	0	0	0	1	1	0	0	1	12	0	AM feed at 0820	AM feed at 0820
Post-Diet Change 2020	9/7/2020	10:02	105	1	HG	Outside	Yard1	79	Overcast	Azinza	0	0.2	0.3	0	0	0	0	0.3	0	0	0	0.2	1	0.7	0.3	0	1	0	0
Post-Diet Change 2020	9/7/2020	10:02	105	1	HG	Outside	Yard1	79	Overcast	Emily	0.1	0	0.7	0	0	0	0	0	0	0	0	0.2	1	0.7	0.2	0.1	1	0	0
Post-Diet Change 2020	9/7/2020	10:02	105	1	HG	Outside	Yard1	79	Overcast	Fin	0	0.2	0.5	0.1	0	0	0	0.1	0	0	0	0.1	1	0.2	0.8	0	1	0	0
Post-Diet Change 2020	9/7/2020	10:02	105	1	HG	Outside	Yard1	79	Overcast	Mikella	0.1	0.1	0.4	0	0	0	0	0.2	0	0	0	0.2	1	0.8	0.1	0.1	1	0	0
Post-Diet Change 2020	9/7/2020	10:02	105	1	HG	Outside	Yard1	79	Overcast	Ndjole	0.4	0	0.4	0	0.1	0	0	0	0	0	0	0.1	1	1	0	0	1	0	0
Post-Diet Change 2020	9/7/2020	10:02	105	1	HG	Outside	Yard1	79	Overcast	Rubi	0.1	0	0.7	0	0	0	0	0	0	0	0	0.2	1	0.6	0.2	0.2	1	0	0
Post-Diet Change 2020	9/7/2020	10:02	105	1	HG	Outside	Yard1	79	Overcast	Togo	0.7	0.1	0.1	0	0	0.1	0	0	0	0	0	0	1	0.9	0.1	0	1	3	0
Post-Diet Change 2020	9/7/2020	15:30	106	4	Lisa	Both	BR3/BR4/Yard1	91	Sunny	Azinza	0	0.3	0	0.3	0.4	0	0	0	0	0	0	0	1	0.7	0.3	0	1	0	0
Post-Diet Change 2020	9/7/2020	15:30	106	4	Lisa	Both	BR3/BR4/Yard1	91	Sunny	Emily	0.8	0	0.1	0	0	0	0	0.1	0	0	0	0	1	0.9	0.1	0	1	0	0
Post-Diet Change 2020	9/7/2020	15:30	106	4	Lisa	Both	BR3/BR4/Yard1	91	Sunny	Fin	0.2	0.1	0.2	0.3	0.1	0	0	0.1	0	0	0	0	1	0.8	0.2	0	1	0	1
Post-Diet Change 2020	9/7/2020	15:30	106	4	Lisa	Both	BR3/BR4/Yard1	91	Sunny	Mikella	0.8	0	0	0	0.2	0	0	0	0	0	0	0	1	1	0	0	1	0	0
Post-Diet Change 2020	9/7/2020	15:30	106	4	Lisa	Both	BR3/BR4/Yard1	91	Sunny	Ndjole	0.9	0	0.1	0	0	0	0	0	0	0	0	0	1	1	0	0	1	0	0
Post-Diet Change 2020	9/7/2020	15:30	106	4	Lisa	Both	BR3/BR4/Yard1	91	Sunny	Rubi	0.3	0.4	0.2	0	0.1	0	0	0	0	0	0	0	1	0.7	0.3	0	1	0	0
Post-Diet Change 2020	9/7/2020	15:30	106	4	Lisa	Both	BR3/BR4/Yard1	91	Sunny	Togo	0.7	0.1	0.2	0	0	0	0	0	0	0	0	0	1	0.9	0.1	0	1	0	0
Post-Diet Change 2020	9/7/2020	16:00	106	4	Lisa	Both	BR3/BR4/Yard1	91	Sunny	Azinza	0.2	0.2	0.2	0	0	0	0	0.4	0	0	0	0	1	0.7	0.3	0	1	0	0
Post-Diet Change 2020	9/7/2020	16:00	106	4	Lisa	Both	BR3/BR4/Yard1	91	Sunny	Emily	0.7	0.1	0.2	0	0	0	0	0	0	0	0	0	1	0.9	0.1	0	1	0	0
Post-Diet Change 2020	9/7/2020	16:00	106	4	Lisa	Both	BR3/BR4/Yard1	91	Sunny	Fin	0.1	0.3	0.3	0	0	0	0	0.3	0	0	0	0	1	0.6	0.4	0	1	0	0
Post-Diet Change 2020	9/7/2020	16:00	106	4	Lisa	Both	BR3/BR4/Yard1	91	Sunny	Mikella	0.4	0.1	0.5	0	0	0	0	0	0	0	0	0	1	0.9	0.1	0	1	0	0
Post-Diet Change 2020	9/7/2020	16:00	106	4	Lisa	Both	BR3/BR4/Yard1	91	Sunny	Ndjole	0.7	0	0.3	0	0	0	0	0	0	0	0	0	1	1	0	0	1	0	0
Post-Diet Change 2020	9/7/2020	16:00	106	4	Lisa	Both	BR3/BR4/Yard1	91	Sunny	Rubi	0.5	0.3	0.1	0.1	0	0	0	0	0	0	0	0	1	0.5	0.5	0	1	0	0
Post-Diet Change 2020	9/7/2020	16:00	106	4	Lisa	Both	BR3/BR4/Yard1	91	Sunny	Togo	0.4	0.2	0.4	0	0	0	0	0	0	0	0	0	1	0.7	0.3	0	1	0	0
Post-Diet Change 2020	9/8/2020	11:00	107	2	Lisa	Outside	Yard1	84	Sunny	Azinza	0.3	0	0.3	0	0.2	0	0	0.2	0	0	0	0	1	1	0	0	1	0	0
Post-Diet Change 2020	9/8/2020	11:00	107	2	Lisa	Outside	Yard1	84	Sunny	Emily	1	0	0	0	0	0	0	0	0	0	0	0	1	1	0	0	1	0	0
Post-Diet Change 2020	9/8/2020	11:00	107	2	Lisa	Outside	Yard1	84	Sunny	Fin	0.1	0	0.7	0	0	0	0	0.2	0	0	0	0	1	1	0	0	1	0	0
Post-Diet Change 2020	9/8/2020	11:00	107	2	Lisa	Outside	Yard1	84	Sunny	Mikella	0.8	0	0.1	0	0	0	0	0.1	0	0	0	0	1	1	0	0	1	0	0
Post-Diet Change 2020	9/8/2020	11:00	107	2	Lisa	Outside	Yard1	84	Sunny	Ndjole	0.3	0	0.1	0	0.2	0	0	0.1	0	0	0	0.3	1	0.6	0.1	0.3	1	0	0
Post-Diet Change 2020	9/8/2020	11:00	107	2	Lisa	Outside	Yard1	84	Sunny	Rubi	0.7	0	0	0	0.1	0	0	0.2	0	0	0	0	1	1	0	0	1	0	0
Post-Diet Change 2020	9/8/2020	11:00	107	2	Lisa	Outside	Yard1	84	Sunny	Togo	1	0	0	0	0	0	0	0	0	0	0	0	1	1	0	0	1	0	0
Post-Diet Change 2020	9/8/2020	11:30	107	2	Lisa	Outside	Yard1	86	Sunny	Azinza	0.1	0	0.3	0	0	0	0.1	0.5	0	0	0	0	1	0.9	0.1	0	1	0	1
Post-Diet Change 2020	9/8/2020	11:30	107	2	Lisa	Outside	Yard1	86	Sunny	Emily	0.2	0.1	0.5	0	0.2	0	0	0	0	0	0	0	1	0.6	0.4	0	1	0	0
Post-Diet Change 2020	9/8/2020	11:30	107	2	Lisa	Outside	Yard1	86	Sunny	Fin	0.1	0	0.2	0.1	0	0	0.1	0.5	0	0	0	0	1	0.9	0.1	0	1	0	1
Post-Diet Change 2020	9/8/2020	11:30	107	2	Lisa	Outside	Yard1	86	Sunny	Mikella	0	0	0.8	0	0.1	0	0.1	0	0	0	0	0	1	0.8	0.2	0	1	0	1
Post-Diet Change 2020	9/8/2020	11:30	107	2	Lisa	Outside	Yard1	86	Sunny	Ndjole	0.8	0	0.2	0	0	0	0	0	0	0	0	0	1	0.9	0.1	0	1	0	0
Post-Diet Change 2020	9/8/2020	11:30	107	2	Lisa	Outside	Yard1	86	Sunny	Rubi	0	0.1	0.7	0	0	0	0	0.1	0	0	0	0.1	1	0.7	0.2	0.1	1	0	0
Post-Diet Change 2020	9/8/2020	11:30	107	2	Lisa	Outside	Yard1	86	Sunny	Togo	0.5	0	0.2	0	0.3	0	0	0	0	0	0	0	1	1	0	0	1	0	0
Post-Diet Change 2020	9/9/2020	14:00	108	3	RS	Both	BR3/Yard1	53	Rain	Azinza	0.1	0.1	0.1	0	0	0	0	0.7	0	0	0	0	1	0.9	0.1	0	1	0	0
Post-Diet Change 2020	9/9/2020	14:00	108	3	RS	Both	BR3/Yard1	53	Rain	Emily	0.9	0	0.1	0	0	0	0	0	0	0	0	0	1	1	0	0	1	0	0
Post-Diet Change 2020	9/9/2020	14:00	108	3	RS	Both	BR3/Yard1	53	Rain	Fin	0	0.2	0.2	0	0.1	0	0	0.5	0	0	0	0	1	0.6	0.4	0	1	0	0
Post-Diet Change 2020	9/9/2020	14:00	108	3	RS	Both	BR3/Yard1	53	Rain	Mikella	0.9	0	0.1	0	0	0	0	0	0	0	0	0	1	1	0	0	1	0	0
Post-Diet Change 2020	9/9/2020	14:00	108	3	RS	Both	BR3/Yard1	53	Rain	Ndjole	0.9	0.1	0	0	0	0	0	0	0	0	0	0	1	0.9	0.1	0	1	0	0
Post-Diet Change 2020	9/9/2020	14:00	108	3	RS	Both	BR3/Yard1	53	Rain	Rubi	0.3	0.1	0.4	0	0.1	0	0	0.1	0	0	0	0	1	0.9	0.1	0	1	0	0
Post-Diet Change 2020	9/9/2020	14:00	108	3	RS	Both	BR3/Yard1	53	Rain	Togo	0.9	0.1	0	0	0	0	0	0	0	0	0	0	1	0.9	0.1	0	1	0	0
Post-Diet Change 2020	9/9/2020	14:30	108	3	RS	Both	BR3/Yard1	53	Rain	Azinza	0	0.1	0	0	0.1	0	0	0.8	0	0	0	0	1	0.9	0.1	0	1	0	0
Post-Diet Change 2020	9/9/2020	14:30	108	3	RS	Both	BR3/Yard1	53	Rain	Emily	0.5	0	0.2	0	0.1	0	0	0.2	0	0	0	0	1	1	0	0	1	0	0
Post-Diet Change 2020	9/9/2020	14:30	108	3	RS	Both	BR3/Yard1	53	Rain	Fin	0.1	0.5	0.3	0.1	0	0	0	0	0	0	0	0	1	0.5	0.5	0	1	0	0
Post-Diet Change 2020	9/9/2020	14:30	108	3	RS	Both	BR3/Yard1	53	Rain	Mikella	0.6	0	0.2	0	0	0	0	0.2	0	0	0	0	1	1	0	0	1	0	0
Post-Diet Change 2020	9/9/2020	14:30	108	3	RS	Both	BR3/Yard1	53	Rain	Ndjole	0.8	0	0	0	0.1	0	0.1	0	0	0	0	0	1	1	0	0	1	0	1
Post-Diet Change 2020	9/9/2020	14:30	108	3	RS	Both	BR3/Yard1	53	Rain	Rubi	0.2	0	0	0.1	0.5	0	0	0.2	0	0	0	0	1	1	0	0	1	0	0
Post-Diet Change 2020	9/9/2020	14:30	108	3	RS	Both	BR3/Yard1	53	Rain	Togo	0.4	0	0	0	0	0	0	0.6	0	0	0	0	1	1	0	0	1	0	0
Post-Diet Change 2020	9/10/2020	9:25	109	1	KL	Outside	Yard1	52	Overcast	Azinza	0	0.1	0.4	0	0	0	0	0.5	0	0	0	0	1	0.7	0.3	0	1	0	0
Post-Diet Change 2020	9/10/2020	9:25	109	1	KL	Outside	Yard1	52	Overcast	Emily	0	0.1	0.9	0	0	0	0	0	0	0	0	0	1	0.5	0.5	0	1	0	0
Post-Diet Change 2020	9/10/2020	9:25	109	1	KL	Outside	Yard1	52	Overcast	Fin	0.1	0	0.8	0.1	0	0	0	0	0	0	0	0	1	1	0	0	1	0	0
Post-Diet Change 2020	9/10/2020	9:25	109	1	KL	Outside	Yard1	52	Overcast	Mikella	0	0.2	0.5	0	0	0	0	0.3	0	0	0	0	1	0.7	0.3	0	1	0	0
Post-Diet Change 2020	9/10/2020	9:25	109	1	KL	Outside	Yard1	52	Overcast	Ndjole	0.1	0.1	0.8	0	0	0	0	0	0	0	0	0	1	0.8	0.2	0	1	0	0
Post-Diet Change 2020	9/10/2020	9:25	109	1	KL	Outside	Yard1	52	Overcast	Rubi	0	0	0.9	0	0	0	0	0	0	0	0	0.1	1	0.7	0.2	0.1	1	0	0
Post-Diet Change 2020	9/10/2020	9:25	109	1	KL	Outside	Yard1	52	Overcast	Togo	0.3	0	0.7	0	0	0	0	0	0	0	0	0	1	1	0	0	1	0	0
Post-Diet Change 2020	9/10/2020	10:00	109	1	KL	Outside	Yard1	52	Overcast	Azinza	0	0.1	0.5	0	0	0	0	0.4	0	0	0	0	1	0.9	0.1	0	1	0	0
Post-Diet Change 2020	9/10/2020	10:00	109	1	KL	Outside	Yard1	52	Overcast	Emily	0.1	0.1	0.8	0	0	0	0	0	0	0	0	0	1	0.9	0.1	0	1	0	1
Post-Diet Change 2020	9/10/2020	10:00	109	1	KL	Outside	Yard1	52	Overcast	Fin	0.3	0.1	0	0.5	0	0	0	0	0	0	0.1	0	1	0.9	0.1	0	1	0	0	Fin other was interaction at window	Fin other was interaction at window
Post-Diet Change 2020	9/10/2020	10:00	109	1	KL	Outside	Yard1	52	Overcast	Mikella	0	0	0.6	0	0	0	0	0.4	0	0	0	0	1	1	0	0	1	0	0
Post-Diet Change 2020	9/10/2020	10:00	109	1	KL	Outside	Yard1	52	Overcast	Ndjole	0.2	0	0.8	0	0	0	0	0	0	0	0	0	1	0.9	0.1	0	1	0	0
Post-Diet Change 2020	9/10/2020	10:00	109	1	KL	Outside	Yard1	52	Overcast	Rubi	0	0	0.7	0	0.1	0	0	0.2	0	0	0	0	100	1	0	0	1	0	0
Post-Diet Change 2020	9/10/2020	10:00	109	1	KL	Outside	Yard1	52	Overcast	Togo	0.8	0	0.2	0	0	0	0	0	0	0	0	0	1	1	0	0	1	0	0
Post-Diet Change 2020	9/11/2020	9:40	110	1	Laura	Both	BR3/Yard1	55	Rain	Azinza	0.1	0.1	0.6	0	0	0	0	0	0	0	0	0.2	1	0.7	0.1	0.2	1	0	0
Post-Diet Change 2020	9/11/2020	9:40	110	1	Laura	Both	BR3/Yard1	55	Rain	Emily	0.1	0	0.8	0	0	0	0	0	0	0	0	0.1	1	0.9	0	0.1	1	0	0
Post-Diet Change 2020	9/11/2020	9:40	110	1	Laura	Both	BR3/Yard1	55	Rain	Fin	0.2	0.2	0.4	0	0	0	0	0	0	0.2	0	0	1	0.8	0.2	0	1	0	0	Fin other was playing by himself	Fin other was playing by himself
Post-Diet Change 2020	9/11/2020	9:40	110	1	Laura	Both	BR3/Yard1	55	Rain	Mikella	0	0.1	0.9	0	0	0	0	0	0	0	0	0	1	0.9	0.1	0	1	0	0
Post-Diet Change 2020	9/11/2020	9:40	110	1	Laura	Both	BR3/Yard1	55	Rain	Ndjole	0	0	1	0	0	0	0	0	0	0	0	0	1	1	0	0	1	0	0
Post-Diet Change 2020	9/11/2020	9:40	110	1	Laura	Both	BR3/Yard1	55	Rain	Rubi	0	0.3	0.7	0	0	0	0	0	0	0	0	0	1	0.6	0.4	0	1	0	0
Post-Diet Change 2020	9/11/2020	9:40	110	1	Laura	Both	BR3/Yard1	55	Rain	Togo	0.6	0.1	0.3	0	0	0	0	0	0	0	0	0	1	0.9	0.1	0	1	0	0
Post-Diet Change 2020	9/11/2020	10:12	110	1	Laura	Both	BR3/Yard1	56	Rain	Azinza	0	0.3	0.5	0.1	0.1	0	0	0	0	0	0	0	1	0.7	0.3	0	1	0	0
Post-Diet Change 2020	9/11/2020	10:12	110	1	Laura	Both	BR3/Yard1	56	Rain	Emily	0	0.4	0.6	0	0	0	0	0	0	0	0	0	1	0.6	0.4	0	1	0	0
Post-Diet Change 2020	9/11/2020	10:12	110	1	Laura	Both	BR3/Yard1	56	Rain	Fin	0.2	0	0.2	0.2	0.3	0	0	0	0	0	0.1	0	1	1	0	0	1	0	0	Fin other was playing by himself	Fin other was playing by himself
Post-Diet Change 2020	9/11/2020	10:12	110	1	Laura	Both	BR3/Yard1	56	Rain	Mikella	0	0.1	0.7	0	0.1	0	0.1	0	0	0	0	0	1	0.8	0.2	0	1	0	0
Post-Diet Change 2020	9/11/2020	10:12	110	1	Laura	Both	BR3/Yard1	56	Rain	Ndjole	0.6	0.1	0.3	0	0	0	0	0	0	0	0	0	1	0.9	0.1	0	1	0	0
Post-Diet Change 2020	9/11/2020	10:12	110	1	Laura	Both	BR3/Yard1	56	Rain	Rubi	0	0	0.7	0	0.1	0	0	0	0	0	0	0.2	1	0.8	0	0.2	1	0	0
Post-Diet Change 2020	9/11/2020	10:12	110	1	Laura	Both	BR3/Yard1	56	Rain	Togo	0.5	0.1	0.4	0	0	0	0	0	0	0	0	0	1	0.9	0.1	0	1	0	0
Post-Diet Change 2020	9/12/2020	14:03	111	3	Laura	Outside	Yard1	77	PartlyCloudy	Azinza	0	0.3	0	0.1	0.1	0	0	0	0	0	0.2	0.3	1	0.4	0.3	0.3	1	0	0	Other, investigating and consuming regurg from Togo	Other, investigating and consuming regurg from Togo
Post-Diet Change 2020	9/12/2020	14:03	111	3	Laura	Outside	Yard1	77	PartlyCloudy	Emily	0.7	0	0.3	0	0	0	0	0	0	0	0	0	1	1	0	0	1	0	0
Post-Diet Change 2020	9/12/2020	14:03	111	3	Laura	Outside	Yard1	77	PartlyCloudy	Fin	0.1	0.8	0	0.1	0	0	0	0	0	0	0	0	1	0.2	0.8	0	1	0	0
Post-Diet Change 2020	9/12/2020	14:03	111	3	Laura	Outside	Yard1	77	PartlyCloudy	Mikella	0.2	0.1	0.1	0	0.3	0	0	0	0	0	0	0.3	1	0.6	0.1	0.3	1	0	0
Post-Diet Change 2020	9/12/2020	14:03	111	3	Laura	Outside	Yard1	77	PartlyCloudy	Ndjole	0.4	0.3	0	0	0.3	0	0	0	0	0	0	0	1	0.7	0.3	0	1	0	0
Post-Diet Change 2020	9/12/2020	14:03	111	3	Laura	Outside	Yard1	77	PartlyCloudy	Rubi	0.3	0	0	0	0.7	0	0	0	0	0	0	0	1	1	0	0	1	0	0
Post-Diet Change 2020	9/12/2020	14:03	111	3	Laura	Outside	Yard1	77	PartlyCloudy	Togo	0.4	0	0.5	0	0	0.1	0	0	0	0	0	0	1	1	0	0	1	10	0	Projectile tan colored vomit. He was chewing on a stick before this episode. He used his finger to lick some of it and then got up and left it.	Projectile tan colored vomit. He was chewing on a stick before this episode. He used his finger to lick some of it and then got up and left it.
Post-Diet Change 2020	9/12/2020	14:38	111	3	Laura	Outside	Yard1	77	PartlyCloudy	Azinza	0	0.3	0	0	0	0	0	0.4	0	0	0	0.3	1	0.4	0.3	0.3	1	0	0
Post-Diet Change 2020	9/12/2020	14:38	111	3	Laura	Outside	Yard1	77	PartlyCloudy	Emily	0.5	0.1	0.1	0	0.3	0	0	0	0	0	0	0	1	0.9	0.1	0	1	0	0
Post-Diet Change 2020	9/12/2020	14:38	111	3	Laura	Outside	Yard1	77	PartlyCloudy	Fin	0	0.3	0	0	0.4	0	0	0.3	0	0	0	0	1	0.7	0.3	0	1	0	0
Post-Diet Change 2020	9/12/2020	14:38	111	3	Laura	Outside	Yard1	77	PartlyCloudy	Mikella	0.3	0.3	0	0	0	0	0	0.1	0	0	0	0.3	1	0.4	0.3	0.3	1	0	0
Post-Diet Change 2020	9/12/2020	14:38	111	3	Laura	Outside	Yard1	77	PartlyCloudy	Ndjole	0.3	0.3	0.1	0	0.2	0	0	0	0	0	0	0.1	1	0.6	0.3	0.1	1	0	0
Post-Diet Change 2020	9/12/2020	14:38	111	3	Laura	Outside	Yard1	77	PartlyCloudy	Rubi	0.1	0.2	0.3	0	0.1	0	0	0	0	0	0	0.3	1	0.6	0.2	0.2	1	0	0
Post-Diet Change 2020	9/12/2020	14:38	111	3	Laura	Outside	Yard1	77	PartlyCloudy	Togo	0.3	0.3	0.4	0	0	0	0	0	0	0	0	0	1	0.7	0.3	0	1	0	0
Post-Diet Change 2020	9/13/2020	9:30	112	1	HG	Outside	Yard1	68	Sunny	Azinza	0	0	1	0	0	0	0	0	0	0	0	0	1	0.7	0.3	0	1	0	0
Post-Diet Change 2020	9/13/2020	9:30	112	1	HG	Outside	Yard1	68	Sunny	Emily	0	0	1	0	0	0	0	0	0	0	0	0	1	0.8	0.2	0	1	0	0
Post-Diet Change 2020	9/13/2020	9:30	112	1	HG	Outside	Yard1	68	Sunny	Fin	0.1	0.1	0.8	0	0	0	0	0	0	0	0	0	1	0.9	0.1	0	1	0	0
Post-Diet Change 2020	9/13/2020	9:30	112	1	HG	Outside	Yard1	68	Sunny	Mikella	0	0	1	0	0	0	0	0	0	0	0	0	1	1	0	0	1	0	0
Post-Diet Change 2020	9/13/2020	9:30	112	1	HG	Outside	Yard1	68	Sunny	Ndjole	0	0	1	0	0	0	0	0	0	0	0	0	1	1	0	0	1	0	0
Post-Diet Change 2020	9/13/2020	9:30	112	1	HG	Outside	Yard1	68	Sunny	Rubi	0	0	1	0	0	0	0	0	0	0	0	0	1	0.8	0.2	0	1	0	0
Post-Diet Change 2020	9/13/2020	9:30	112	1	HG	Outside	Yard1	68	Sunny	Togo	0	0	1	0	0	0	0	0	0	0	0	0	1	0.8	0.2	0	1	0	0
Post-Diet Change 2020	9/13/2020	10:00	112	1	HG	Outside	Yard1	72	Sunny	Azinza	0	0.2	0.5	0	0	0	0	0.2	0	0	0	0.1	1	0.6	0.4	0	1	0	0
Post-Diet Change 2020	9/13/2020	10:00	112	1	HG	Outside	Yard1	72	Sunny	Emily	0.1	0	0.6	0	0.2	0	0	0.1	0	0	0	0	1	0.8	0.2	0	1	0	0
Post-Diet Change 2020	9/13/2020	10:00	112	1	HG	Outside	Yard1	72	Sunny	Fin	0	0.1	0.6	0	0.1	0	0	0	0	0	0	0.2	1	0.4	0.4	0.2	1	0	0
Post-Diet Change 2020	9/13/2020	10:00	112	1	HG	Outside	Yard1	72	Sunny	Mikella	0	0	0.9	0	0	0	0	0.1	0	0	0	0	1	1	0	0	1	0	0
Post-Diet Change 2020	9/13/2020	10:00	112	1	HG	Outside	Yard1	72	Sunny	Ndjole	0	0	1	0	0	0	0	0	0	0	0	0	1	1	0	0	1	0	0
Post-Diet Change 2020	9/13/2020	10:00	112	1	HG	Outside	Yard1	72	Sunny	Rubi	0.2	0.1	0.7	0	0	0	0	0	0	0	0	0	1	0.7	0.3	0	1	0	0
Post-Diet Change 2020	9/13/2020	10:00	112	1	HG	Outside	Yard1	72	Sunny	Togo	0.1	0.1	0.8	0	0	0	0	0	0	0	0	0	1	0.9	0.1	0	1	0	0
Post-Diet Change 2020	9/14/2020	14:00	113	3	HG	Outside	Yard1	79	PartlyCloudy	Azinza	0	0.1	0.3	0	0.1	0	0	0.4	0	0	0.1	0	1	0.4	0.6	0	1	0	0
Post-Diet Change 2020	9/14/2020	14:00	113	3	HG	Outside	Yard1	79	PartlyCloudy	Emily	0.1	0.1	0.8	0	0	0	0	0	0	0	0	0	1	0.8	0.2	0	1	0	0
Post-Diet Change 2020	9/14/2020	14:00	113	3	HG	Outside	Yard1	79	PartlyCloudy	Fin	0.1	0.2	0.1	0	0	0	0	0.5	0	0	0	0.1	1	0.2	0.7	0.1	1	0	0
Post-Diet Change 2020	9/14/2020	14:00	113	3	HG	Outside	Yard1	79	PartlyCloudy	Mikella	0	0	0.9	0	0	0	0	0	0	0	0	0.1	1	0.9	0.1	0	1	0	0
Post-Diet Change 2020	9/14/2020	14:00	113	3	HG	Outside	Yard1	79	PartlyCloudy	Ndjole	0.1	0.2	0.6	0	0.1	0	0	0	0	0	0	0	1	0.7	0.3	0	1	0	0
Post-Diet Change 2020	9/14/2020	14:00	113	3	HG	Outside	Yard1	79	PartlyCloudy	Rubi	0	0	0.8	0	0.1	0	0	0	0	0	0	0.1	1	0.7	0.3	0	1	0	0
Post-Diet Change 2020	9/14/2020	14:00	113	3	HG	Outside	Yard1	79	PartlyCloudy	Togo	0.1	0.1	0.8	0	0	0	0	0	0	0	0	0	1	0.6	0.4	0	1	0	0
Post-Diet Change 2020	9/14/2020	14:30	113	3	HG	Outside	Yard1	79	PartlyCloudy	Azinza	0	0.2	0.2	0	0	0	0	0.3	0	0	0	0.3	1	0.4	0.5	0.1	1	0	0
Post-Diet Change 2020	9/14/2020	14:30	113	3	HG	Outside	Yard1	79	PartlyCloudy	Emily	0.7	0	0	0	0.3	0	0	0	0	0	0	0	1	1	0	0	1	0	0
Post-Diet Change 2020	9/14/2020	14:30	113	3	HG	Outside	Yard1	79	PartlyCloudy	Fin	0	0.1	0.5	0	0	0	0	0.3	0	0	0.1	0	1	0.5	0.5	0	1	0	0
Post-Diet Change 2020	9/14/2020	14:30	113	3	HG	Outside	Yard1	79	PartlyCloudy	Mikella	0.4	0.1	0.4	0	0.1	0	0	0	0	0	0	0	1	0.9	0.1	0	1	0	0
Post-Diet Change 2020	9/14/2020	14:30	113	3	HG	Outside	Yard1	79	PartlyCloudy	Ndjole	0.2	0.1	0.1	0	0.1	0	0	0	0	0	0	0.5	1	0.4	0.1	0.5	1	0	0
Post-Diet Change 2020	9/14/2020	14:30	113	3	HG	Outside	Yard1	79	PartlyCloudy	Rubi	0.1	0.1	0	0	0	0	0	0	0	0	0	0.8	1	0.2	0.1	0.7	1	0	0
Post-Diet Change 2020	9/14/2020	14:30	113	3	HG	Outside	Yard1	79	PartlyCloudy	Togo	0.8	0	0	0	0.2	0	0	0	0	0	0	0	1	1	0	0	1	0	0
Post-Diet Change 2020	9/15/2020	15:30	114	4	KL	Outside	Yard1	81	Sunny	Azinza	0	0.3	0	0	0	0	0	0.5	0	0	0	0.2	1	0.2	0.6	0.2	1	0	0
Post-Diet Change 2020	9/15/2020	15:30	114	4	KL	Outside	Yard1	81	Sunny	Emily	0.2	0.3	0.4	0	0	0	0	0.1	0	0	0	0	1	0.3	0.7	0	1	0	0
Post-Diet Change 2020	9/15/2020	15:30	114	4	KL	Outside	Yard1	81	Sunny	Fin	0.3	0.2	0	0	0	0	0	0.5	0	0	0	0	1	0.8	0.2	0	1	0	0
Post-Diet Change 2020	9/15/2020	15:30	114	4	KL	Outside	Yard1	81	Sunny	Mikella	0.6	0	0	0	0	0	0	0	0	0	0	0.4	1	0.6	0	0.4	1	0	0
Post-Diet Change 2020	9/15/2020	15:30	114	4	KL	Outside	Yard1	81	Sunny	Ndjole	0.3	0.3	0.1	0	0.1	0	0	0.2	0	0	0	0	1	0.7	0.3	0	1	0	0
Post-Diet Change 2020	9/15/2020	15:30	114	4	KL	Outside	Yard1	81	Sunny	Rubi	0.1	0.6	0	0	0	0	0	0.3	0	0	0	0	1	0.2	0.8	0	1	0	0
Post-Diet Change 2020	9/15/2020	15:30	114	4	KL	Outside	Yard1	81	Sunny	Togo	0.7	0.1	0.1	0	0.1	0	0	0	0	0	0	0	1	0.9	0.1	0	1	0	0
Post-Diet Change 2020	9/15/2020	16:00	114	4	KL	Outside	Yard1	81	Sunny	Azinza	0.6	0.1	0.1	0.1	0.1	0	0	0	0	0	0	0	1	0.8	0.2	0	1	0	0
Post-Diet Change 2020	9/15/2020	16:00	114	4	KL	Outside	Yard1	81	Sunny	Emily	0.7	0.3	0	0	0	0	0	0	0	0	0	0	1	0.7	0.3	0	1	0	0
Post-Diet Change 2020	9/15/2020	16:00	114	4	KL	Outside	Yard1	81	Sunny	Fin	0.4	0.2	0	0.1	0.3	0	0	0	0	0	0	0	1	0.8	0.2	0	1	0	0
Post-Diet Change 2020	9/15/2020	16:00	114	4	KL	Outside	Yard1	81	Sunny	Mikella	0.6	0.4	0	0	0	0	0	0	0	0	0	0	1	0.6	0.4	0	1	0	0
Post-Diet Change 2020	9/15/2020	16:00	114	4	KL	Outside	Yard1	81	Sunny	Ndjole	0.6	0.2	0.1	0	0.1	0	0	0	0	0	0	0	1	0.8	0.2	0	1	0	0
Post-Diet Change 2020	9/15/2020	16:00	114	4	KL	Outside	Yard1	81	Sunny	Rubi	0.6	0.3	0.1	0	0	0	0	0	0	0	0	0	1	0.7	0.3	0	1	0	0
Post-Diet Change 2020	9/15/2020	16:00	114	4	KL	Outside	Yard1	81	Sunny	Togo	0.7	0.2	0	0.1	0	0	0	0	0	0	0	0	1	0.8	0.2	0	1	0	0
Post-Diet Change 2020	9/16/2020	14:00	115	3	RS	Outside	Yard1	84	PartlyCloudy	Azinza	0	0.1	0.5	0	0.2	0	0	0.2	0	0	0	0	1	0.6	0.4	0	1	0	0
Post-Diet Change 2020	9/16/2020	14:00	115	3	RS	Outside	Yard1	84	PartlyCloudy	Emily	0	0.1	0.9	0	0	0	0	0	0	0	0	0	1	0.8	0.2	0	1	0	0
Post-Diet Change 2020	9/16/2020	14:00	115	3	RS	Outside	Yard1	84	PartlyCloudy	Fin	0	0.1	0.5	0	0.2	0	0	0.2	0	0	0	0	1	0.7	0.3	0	1	0	0
Post-Diet Change 2020	9/16/2020	14:00	115	3	RS	Outside	Yard1	84	PartlyCloudy	Mikella	0	0	1	0	0	0	0	0	0	0	0	0	1	0.8	0.2	0	1	0	0
Post-Diet Change 2020	9/16/2020	14:00	115	3	RS	Outside	Yard1	84	PartlyCloudy	Ndjole	0	0	1	0	0	0	0	0	0	0	0	0	1	0.8	0.2	0	1	0	0
Post-Diet Change 2020	9/16/2020	14:00	115	3	RS	Outside	Yard1	84	PartlyCloudy	Rubi	0	0	1	0	0	0	0	0	0	0	0	0	1	0.6	0.4	0	1	0	0
Post-Diet Change 2020	9/16/2020	14:00	115	3	RS	Outside	Yard1	84	PartlyCloudy	Togo	0	0	1	0	0	0	0	0	0	0	0	0	1	0.8	0.2	0	1	0	0
Post-Diet Change 2020	9/16/2020	14:30	115	3	RS	Outside	Yard1	84	PartlyCloudy	Azinza	0	0.3	0.4	0	0	0	0	0.3	0	0	0	0	1	0.5	0.5	0	1	0	0
Post-Diet Change 2020	9/16/2020	14:30	115	3	RS	Outside	Yard1	84	PartlyCloudy	Emily	0	0	0.9	0	0	0	0	0	0	0	0	0.1	1	0.9	0.1	0	1	0	0
Post-Diet Change 2020	9/16/2020	14:30	115	3	RS	Outside	Yard1	84	PartlyCloudy	Fin	0	0.4	0.3	0	0	0	0	0.3	0	0	0	0	1	0.4	0.6	0	1	0	0
Post-Diet Change 2020	9/16/2020	14:30	115	3	RS	Outside	Yard1	84	PartlyCloudy	Mikella	0	0.1	0.9	0	0	0	0	0	0	0	0	0	1	0.8	0.2	0	1	0	0
Post-Diet Change 2020	9/16/2020	14:30	115	3	RS	Outside	Yard1	84	PartlyCloudy	Ndjole	0	0	0.7	0	0	0	0	0	0	0	0	0.3	1	0.7	0.1	0.2	1	0	0
Post-Diet Change 2020	9/16/2020	14:30	115	3	RS	Outside	Yard1	84	PartlyCloudy	Rubi	0	0.3	0.7	0	0	0	0	0	0	0	0	0	1	0.8	0.2	0	1	0	0
Post-Diet Change 2020	9/16/2020	14:30	115	3	RS	Outside	Yard1	84	PartlyCloudy	Togo	0.3	0.1	0.6	0	0	0	0	0	0	0	0	0	1	1	0	0	1	0	0
Post-Diet Change 2020	9/17/2020	11:00	116	2	KL	Outside	Yard1	75	Sunny	Azinza	0	0.2	0.5	0	0	0	0	0.3	0	0	0	0	1	0.7	0.3	0	1	0	0
Post-Diet Change 2020	9/17/2020	11:00	116	2	KL	Outside	Yard1	75	Sunny	Emily	0.1	0.2	0.7	0	0	0	0	0	0	0	0	0	1	0.7	0.3	0	1	0	0
Post-Diet Change 2020	9/17/2020	11:00	116	2	KL	Outside	Yard1	75	Sunny	Fin	0	0.6	0.4	0	0	0	0	0	0	0	0	0	1	0.2	0.8	0	1	0	0
Post-Diet Change 2020	9/17/2020	11:00	116	2	KL	Outside	Yard1	75	Sunny	Mikella	0	0.2	0.8	0	0	0	0	0	0	0	0	0	1	0.7	0.3	0	1	0	0
Post-Diet Change 2020	9/17/2020	11:00	116	2	KL	Outside	Yard1	75	Sunny	Ndjole	0.1	0	0.9	0	0	0	0	0	0	0	0	0	1	0.7	0.3	0	1	0	0
Post-Diet Change 2020	9/17/2020	11:00	116	2	KL	Outside	Yard1	75	Sunny	Rubi	0.1	0.2	0.6	0	0	0	0	0	0	0	0.1	0	1	0.6	0.4	0	1	0	0
Post-Diet Change 2020	9/17/2020	11:00	116	2	KL	Outside	Yard1	75	Sunny	Togo	0	0	1	0	0	0	0	0	0	0	0	0	1	1	0	0	1	0	0
Post-Diet Change 2020	9/17/2020	11:30	116	2	KL	Outside	Yard1	75	Sunny	Azinza	0.4	0.2	0.4	0	0	0	0	0	0	0	0	0	1	0.6	0.4	0	1	0	0
Post-Diet Change 2020	9/17/2020	11:30	116	2	KL	Outside	Yard1	75	Sunny	Emily	0	0.1	0.9	0	0	0	0	0	0	0	0	0	1	0.4	0.6	0	1	0	0
Post-Diet Change 2020	9/17/2020	11:30	116	2	KL	Outside	Yard1	75	Sunny	Fin	0.3	0.1	0.3	0	0	0	0	0.1	0	0	0.2	0	1	0.8	0.2	0	1	0	0
Post-Diet Change 2020	9/17/2020	11:30	116	2	KL	Outside	Yard1	75	Sunny	Mikella	0	0	1	0	0	0	0	0	0	0	0	0	1	1	0	0	1	0	0
Post-Diet Change 2020	9/17/2020	11:30	116	2	KL	Outside	Yard1	75	Sunny	Ndjole	0.3	0.1	0.5	0	0	0	0	0.1	0	0	0	0	1	0.7	0.3	0	1	0	0
Post-Diet Change 2020	9/17/2020	11:30	116	2	KL	Outside	Yard1	75	Sunny	Rubi	0.1	0.1	0.6	0	0	0	0	0	0	0	0	0.2	1	0.7	0.1	0.2	1	0	0
Post-Diet Change 2020	9/17/2020	11:30	116	2	KL	Outside	Yard1	75	Sunny	Togo	0.8	0.1	0.1	0	0	0	0	0	0	0	0	0	1	0.9	0.1	0	1	0	0
Post-Diet Change 2020	9/18/2020	9:33	117	1	Laura	Outside	Yard1	63	Sunny	Azinza	0	0.3	0.4	0.2	0.1	0	0	0	0	0	0	0	1	0.6	0.4	0	1	0	0
Post-Diet Change 2020	9/18/2020	9:33	117	1	Laura	Outside	Yard1	63	Sunny	Emily	0	0	1	0	0	0	0	0	0	0	0	0	1	0.9	0.1	0	100	0	0
Post-Diet Change 2020	9/18/2020	9:33	117	1	laura	Outside	Yard1	63	Sunny	Fin	0	0.2	0.7	0	0	0	0	0	0	0	0	0.1	1	0.6	0.3	0.1	100	0	0
Post-Diet Change 2020	9/18/2020	9:33	117	1	Laura	Outside	Yard1	63	Sunny	Mikella	0	0.1	0.9	0	0	0	0	0	0	0	0	0	1	0.9	0.1	0	1	0	0
Post-Diet Change 2020	9/18/2020	9:33	117	1	Laura	Outside	Yard1	63	Sunny	Ndjole	0	0	1	0	0	0	0	0	0	0	0	0	1	1	0	0	100	0	0
Post-Diet Change 2020	9/18/2020	9:33	117	1	Laura	Outside	Yard1	63	Sunny	Rubi	0	0.2	0.8	0	0	0	0	0	0	0	0	0	1	0.7	0.3	0	1	0	0
Post-Diet Change 2020	9/18/2020	9:33	117	1	Laura	Outside	Yard1	63	Sunny	Togo	0	0	1	0	0	0	0	0	0	0	0	0	1	0.9	0.1	0	1	0	0
Post-Diet Change 2020	9/18/2020	10:09	117	1	Laura	Outside	Yard1	63	Sunny	Azinza	0	0.1	0.2	0	0.5	0	0	0.2	0	0	0	0	1	0.7	0.3	0	100	0	0
Post-Diet Change 2020	9/18/2020	10:09	117	1	Laura	Outside	Yard1	63	Sunny	Emily	0	0.1	0.8	0	0	0	0	0	0.1	0	0	0	100	0.9	0.1	0	100	0	0	Charged at Ndjole	Charged at Ndjole
Post-Diet Change 2020	9/18/2020	10:09	117	1	Laura	Outside	Yard1	63	Sunny	Fin	0.1	0.4	0.3	0	0.1	0	0	0	0	0	0.1	0	100	0.6	0.4	0	100	0	0
Post-Diet Change 2020	9/18/2020	10:09	117	1	Laura	Outside	Yard1	63	Sunny	Mikella	0	0	1	0	0	0	0	0	0	0	0	0	1	1	0	0	100	0	0
Post-Diet Change 2020	9/18/2020	10:09	117	1	Laura	Outside	Yard1	63	Sunny	Ndjole	0	0.1	0.9	0	0	0	0	0	0	0	0	0	100	0.9	0.1	0	100	0	0
Post-Diet Change 2020	9/18/2020	10:09	117	1	Laura	Outside	Yard1	63	Sunny	Rubi	0	0.2	0.7	0	0	0	0	0	0	0	0	0.1	100	0.7	0.2	0.1	100	0	0
Post-Diet Change 2020	9/18/2020	10:09	117	1	Laura	Outside	Yard1	63	Sunny	Togo	0.1	0	0.9	0	0	0	0	0	0	0	0	0	1	1	0	0	100	0	0
Post-Diet Change 2020	9/19/2020	14:04	118	3	Laura	Outside	Yard1	77	Sunny	Azinza	0.2	0.1	0	0	0.1	0	0	0.2	0	0	0	0.4	1	0.5	0.1	0.4	1	0	0
Post-Diet Change 2020	9/19/2020	14:04	118	3	Laura	Outside	Yard1	77	Sunny	Emily	0.7	0	0.1	0	0	0	0	0.2	0	0	0	0	1	1	0	0	1	0	0
Post-Diet Change 2020	9/19/2020	14:04	118	3	Laura	Outside	Yard1	77	Sunny	Fin	0.1	0.4	0	0.1	0.2	0	0	0.2	0	0	0	0	1	0.6	0.4	0	1	0	0
Post-Diet Change 2020	9/19/2020	14:04	118	3	Laura	Outside	Yard1	77	Sunny	Mikella	0.4	0.1	0.2	0	0.1	0	0	0	0	0	0	0.2	1	0.5	0.3	0.2	1	0	0
Post-Diet Change 2020	9/19/2020	14:04	118	3	Laura	Outside	Yard1	77	Sunny	Ndjole	0.7	0	0.1	0	0.1	0	0	0.1	0	0	0	0	1	1	0	0	1	0	0
Post-Diet Change 2020	9/19/2020	14:04	118	3	Laura	Outside	Yard1	77	Sunny	Rubi	0.3	0	0	0	0.4	0	0	0.2	0	0	0	0.1	1	0.9	0	0.1	1	0	0
Post-Diet Change 2020	9/19/2020	14:04	118	3	Laura	Outside	Yard1	77	Sunny	Togo	0.8	0	0	0	0.2	0	0	0	0	0	0	0	1	1	0	0	1	0	0
Post-Diet Change 2020	9/19/2020	14:38	118	3	Laura	Outside	Yard1	79	Sunny	Azinza	0	0.1	0	0	0.2	0	0	0.4	0	0	0.1	0.2	1	0.6	0.2	0.2	1	0	0
Post-Diet Change 2020	9/19/2020	14:38	118	3	Laura	Outside	Yard1	79	Sunny	Emily	0.2	0.2	0.1	0	0.2	0	0	0.1	0	0	0	0.2	1	0.6	0.2	0.2	1	0	0
Post-Diet Change 2020	9/19/2020	14:38	118	3	Laura	Outside	Yard1	79	Sunny	Fin	0	0.3	0.1	0	0	0	0	0.4	0	0	0	0.2	1	0.5	0.3	0.2	1	0	0
Post-Diet Change 2020	9/19/2020	14:38	118	3	Laura	Outside	Yard1	79	Sunny	Mikella	0	0.2	0.2	0	0.5	0	0	0	0	0	0	0.1	1	0.7	0.2	0.1	1	0	0
Post-Diet Change 2020	9/19/2020	14:38	118	3	Laura	Outside	Yard1	79	Sunny	Ndjole	0.1	0.1	0	0	0.6	0	0	0	0	0	0	0.2	1	0.7	0.1	0.2	1	0	0
Post-Diet Change 2020	9/19/2020	14:38	118	3	Laura	Outside	Yard1	79	Sunny	Rubi	0.2	0.1	0.2	0	0.2	0	0	0.1	0	0	0	0.2	1	0.6	0.2	0.2	1	0	0
Post-Diet Change 2020	9/19/2020	14:38	118	3	Laura	Outside	Yard1	79	Sunny	Togo	0.9	0	0	0	0	0	0	0	0.1	0	0	0	1	0.9	0.1	0	1	0	0
Post-Diet Change 2020	9/20/2020	9:30	119	1	HG	Outside	Yard1	64	Sunny	Azinza	0	0.2	0.5	0	0	0	0	0.2	0	0	0	0.1	1	0.7	0.3	0	1	0	0
Post-Diet Change 2020	9/20/2020	9:30	119	1	HG	Outside	Yard1	64	Sunny	Emily	0	0	1	0	0	0	0	0	0	0	0	0	1	0.8	0.2	0	1	0	0
Post-Diet Change 2020	9/20/2020	9:30	119	1	HG	Outside	Yard1	64	Sunny	Fin	0	0	0.7	0	0	0	0	0.2	0	0	0	0.1	1	0.6	0.3	0.1	1	0	0
Post-Diet Change 2020	9/20/2020	9:30	119	1	HG	Outside	Yard1	64	Sunny	Mikella	0	0.1	0.9	0	0	0	0	0	0	0	0	0	1	0.9	0.1	0	1	0	0
Post-Diet Change 2020	9/20/2020	9:30	119	1	HG	Outside	Yard1	64	Sunny	Ndjole	0.3	0	0.6	0	0	0	0	0.1	0	0	0	0	1	1	0	0	1	0	0
Post-Diet Change 2020	9/20/2020	9:30	119	1	HG	Outside	Yard1	64	Sunny	Rubi	0	0	1	0	0	0	0	0	0	0	0	0	1	0.7	0.3	0	1	0	0
Post-Diet Change 2020	9/20/2020	9:30	119	1	HG	Outside	Yard1	64	Sunny	Togo	0.3	0	0.2	0	0	0.5	0	0	0	0	0	0	1	1	0	0	1	8	0	AM feed at 0815	AM feed at 0815
Post-Diet Change 2020	9/20/2020	10:00	119	1	HG	Outside	Yard1	66	Sunny	Azinza	0.1	0.1	0.5	0	0	0	0	0.2	0	0	0	0.1	1	0.5	0.5	0	1	0	0
Post-Diet Change 2020	9/20/2020	10:00	119	1	HG	Outside	Yard1	66	Sunny	Emily	0	0	1	0	0	0	0	0	0	0	0	0	1	0.2	0.8	0	1	0	0
Post-Diet Change 2020	9/20/2020	10:00	119	1	HG	Outside	Yard1	66	Sunny	Fin	0	0.2	0.4	0.1	0	0	0	0.2	0	0	0	0.1	1	0.6	0.4	0	1	0	0
Post-Diet Change 2020	9/20/2020	10:00	119	1	HG	Outside	Yard1	66	Sunny	Mikella	0	0	1	0	0	0	0	0	0	0	0	0	1	0.7	0.3	0	1	0	0
Post-Diet Change 2020	9/20/2020	10:00	119	1	HG	Outside	Yard1	66	Sunny	Ndjole	0.5	0.1	0.4	0	0	0	0	0	0	0	0	0	1	0.9	0.1	0	1	0	0
Post-Diet Change 2020	9/20/2020	10:00	119	1	HG	Outside	Yard1	66	Sunny	Rubi	0	0	0.9	0	0	0	0	0	0	0	0	0.1	1	0.8	0.2	0	1	0	0
Post-Diet Change 2020	9/20/2020	10:00	119	1	HG	Outside	Yard1	66	Sunny	Togo	0.9	0	0.1	0	0	0	0	0	0	0	0	0	1	0.9	0.1	0	1	0	0
Post-Diet Change 2020	9/22/2020	11:01	120	2	KL	Outside	Yard1	66	Rain	Azinza	0	0.3	0.6	0	0	0	0	0.1	0	0	0	0	1	0.5	0.5	0	1	0	0
Post-Diet Change 2020	9/22/2020	11:01	120	2	KL	Outside	Yard1	66	Rain	Emily	0.7	0	0.2	0	0.1	0	0	0	0	0	0	0	1	0.9	0.1	0	1	0	0
Post-Diet Change 2020	9/22/2020	11:01	120	2	KL	Outside	Yard1	66	Rain	Fin	0.2	0.1	0.1	0.1	0	0	0	0.5	0	0	0	0	1	0.9	0.1	0	1	0	0
Post-Diet Change 2020	9/22/2020	11:01	120	2	KL	Outside	Yard1	66	Rain	Mikella	0.2	0	0.7	0	0	0	0	0	0	0	0.1	0	1	0.8	0.2	0	1	0	0	Mikella "other" behavior was rolling down the hill	Mikella "other" behavior was rolling down the hill
Post-Diet Change 2020	9/22/2020	11:01	120	2	KL	Outside	Yard1	66	Rain	Ndjole	0.7	0	0	0	0.1	0	0	0.2	0	0	0	0	1	1	0	0	1	0	0
Post-Diet Change 2020	9/22/2020	11:01	120	2	KL	Outside	Yard1	66	Rain	Rubi	0.2	0	0.8	0	0	0	0	0	0	0	0	0	1	1	0	0	1	0	0
Post-Diet Change 2020	9/22/2020	11:01	120	2	KL	Outside	Yard1	66	Rain	Togo	0.7	0	0	0	0.3	0	0	0	0	0	0	0	1	1	0	0	1	0	0
Post-Diet Change 2020	9/22/2020	11:33	120	2	KL	Outside	Yard1	66	Overcast	Azinza	0.3	0.3	0.3	0.1	0	0	0	0	0	0	0	0	1	0.8	0.2	0	1	0	0
Post-Diet Change 2020	9/22/2020	11:33	120	2	KL	Outside	Yard1	66	Overcast	Emily	0.2	0.1	0.7	0	0	0	0	0	0	0	0	0	1	0.7	0.3	0	1	0	0
Post-Diet Change 2020	9/22/2020	11:33	120	2	KL	Outside	Yard1	66	Overcast	Fin	0.1	0.5	0	0.2	0	0	0	0.2	0	0	0	0	1	0.6	0.4	0	1	0	0
Post-Diet Change 2020	9/22/2020	11:33	120	2	KL	Outside	Yard1	66	Overcast	Mikella	0.7	0	0.2	0	0.1	0	0	0	0	0	0	0	1	1	0	0	1	0	0
Post-Diet Change 2020	9/22/2020	11:33	120	2	KL	Outside	Yard1	66	Overcast	Ndjole	0.8	0	0	0	0.2	0	0	0	0	0	0	0	1	1	0	0	1	0	0
Post-Diet Change 2020	9/22/2020	11:33	120	2	KL	Outside	Yard1	66	Overcast	Rubi	0.1	0.2	0.7	0	0	0	0	0	0	0	0	0	1	0.8	0.2	0	1	0	0
Post-Diet Change 2020	9/22/2020	11:33	120	2	KL	Outside	Yard1	66	Overcast	Togo	1	0	0	0	0	0	0	0	0	0	0	0	1	1	0	0	1	0	0
Post-Diet Change 2020	9/24/2020	15:30	121	4	KL	Outside	Yard1	82	Sunny	Azinza	0	0.4	0.2	0	0	0	0	0.4	0	0	0	0	1	0.5	0.5	0	1	0	0
Post-Diet Change 2020	9/24/2020	15:30	121	4	KL	Outside	Yard1	82	Sunny	Emily	0.6	0.3	0	0	0	0	0	0	0	0.1	0	0	1	0.6	0.4	0	1	0	0
Post-Diet Change 2020	9/24/2020	15:30	121	4	KL	Outside	Yard1	82	Sunny	Fin	0	0.4	0.2	0	0	0	0	0.4	0	0	0	0	1	0.4	0.6	0	1	0	0
Post-Diet Change 2020	9/24/2020	15:30	121	4	KL	Outside	Yard1	82	Sunny	Mikella	0.5	0.1	0.1	0	0	0	0	0.2	0	0.1	0	0	1	0.8	0.2	0	1	0	0
Post-Diet Change 2020	9/24/2020	15:30	121	4	KL	Outside	Yard1	82	Sunny	Ndjole	0.6	0.1	0.2	0	0.1	0	0	0	0	0	0	0	1	0.9	0.1	0	1	0	0
Post-Diet Change 2020	9/24/2020	15:30	121	4	KL	Outside	Yard1	82	Sunny	Rubi	0.5	0.2	0.1	0	0.1	0	0	0.1	0	0	0	0	1	0.6	0.4	0	1	0	0
Post-Diet Change 2020	9/24/2020	15:30	121	4	KL	Outside	Yard1	82	Sunny	Togo	0.4	0.1	0.2	0	0.2	0	0	0	0.1	0	0	0	1	0.8	0.2	0	1	0	1
Post-Diet Change 2020	9/24/2020	16:00	121	4	KL	Outside	Yard1	82	Sunny	Azinza	0.1	0.1	0.1	0	0	0	0	0.7	0	0	0	0	1	0.6	0.4	0	1	0	0
Post-Diet Change 2020	9/24/2020	16:00	121	4	KL	Outside	Yard1	82	Sunny	Emily	0.9	0	0.1	0	0	0	0	0	0	0	0	0	1	0.9	0.1	0	1	0	0
Post-Diet Change 2020	9/24/2020	16:00	121	4	KL	Outside	Yard1	82	Sunny	Fin	0.2	0.1	0.2	0	0	0	0	0.5	0	0	0	0	1	0.8	0.2	0	1	0	0
Post-Diet Change 2020	9/24/2020	16:00	121	4	KL	Outside	Yard1	82	Sunny	Mikella	0.8	0	0	0	0	0	0	0.2	0	0	0	0	1	1	0	0	1	0	0
Post-Diet Change 2020	9/24/2020	16:00	121	4	KL	Outside	Yard1	82	Sunny	Ndjole	0.8	0	0.1	0	0	0	0	0.1	0	0	0	0	1	0.9	0.1	0	1	0	0
Post-Diet Change 2020	9/24/2020	16:00	121	4	KL	Outside	Yard1	82	Sunny	Rubi	0.3	0	0.1	0	0.1	0	0	0.5	0	0	0	0	1	0.8	0.2	0	1	0	0
Post-Diet Change 2020	9/24/2020	16:00	121	4	KL	Outside	Yard1	82	Sunny	Togo	0.5	0	0.5	0	0	0	0	0	0	0	0	0	1	0.8	0.2	0	1	0	0
Post-Diet Change 2020	9/25/2020	15:34	122	4	Laura	Outside	Yard1	82	Sunny	Azinza	0.2	0	0	0	0.2	0	0	0	0	0	0.1	0.5	1	0.5	0	0.5	1	0	0
Post-Diet Change 2020	9/25/2020	15:34	122	4	Laura	Outside	Yard1	82	Sunny	Emily	0.4	0	0	0	0.5	0	0	0.1	0	0	0	0	1	1	0	0	1	0	0
Post-Diet Change 2020	9/25/2020	15:34	122	4	Laura	Outside	Yard1	82	Sunny	Fin	0.4	0	0	0.2	0.2	0	0	0.2	0	0	0	0	1	1	0	0	1	0	0
Post-Diet Change 2020	9/25/2020	15:34	122	4	Laura	Outside	Yard1	82	Sunny	Mikella	0.2	0.1	0.2	0	0.3	0	0	0	0	0	0	0.2	1	0.7	0.1	0.2	1	0	0
Post-Diet Change 2020	9/25/2020	15:34	122	4	Laura	Outside	Yard1	82	Sunny	Ndjole	0.4	0	0.1	0	0.4	0	0	0	0	0	0	0.1	1	0.9	0	0.1	1	0	0
Post-Diet Change 2020	9/25/2020	15:34	122	4	Laura	Outside	Yard1	82	Sunny	Rubi	0.2	0	0.3	0	0.4	0	0	0	0	0	0	0.1	1	0.9	0	0.1	1	0	0
Post-Diet Change 2020	9/25/2020	15:34	122	4	Laura	Outside	Yard1	82	Sunny	Togo	0.4	0.1	0.1	0.1	0.3	0	0	0	0	0	0	0	1	0.9	0.1	0	1	0	0
Post-Diet Change 2020	9/25/2020	16:07	122	4	Laura	Outside	Yard1	82	Sunny	Azinza	0	0.2	0	0.1	0.2	0	0	0.3	0	0	0	0.2	1	0.6	0.2	0.2	1	0	0
Post-Diet Change 2020	9/25/2020	16:07	122	4	Laura	Outside	Yard1	82	Sunny	Emily	0.4	0.2	0	0	0	0	0	0.1	0	0	0	0.3	1	0.5	0.2	0.3	1	0	0
Post-Diet Change 2020	9/25/2020	16:07	122	4	Laura	Outside	Yard1	82	Sunny	Fin	0	0.1	0.1	0.2	0.3	0	0	0	0	0	0	0.3	1	0.6	0.1	0.3	1	0	0
Post-Diet Change 2020	9/25/2020	16:07	122	4	Laura	Outside	Yard1	82	Sunny	Mikella	0.5	0.1	0	0	0	0	0	0.2	0	0	0	0.2	1	0.7	0.1	0.2	1	0	0
Post-Diet Change 2020	9/25/2020	16:07	122	4	Laura	Outside	Yard1	82	Sunny	Ndjole	0.9	0.1	0	0	0	0	0	0	0	0	0	0	1	0.9	0.1	0	1	0	0
Post-Diet Change 2020	9/25/2020	16:07	122	4	Laura	Outside	Yard1	82	Sunny	Rubi	0.5	0.1	0	0	0.3	0	0	0	0	0	0	0.1	1	0.8	0.1	0.1	1	0	0
Post-Diet Change 2020	9/25/2020	16:07	122	4	Laura	Outside	Yard1	82	Sunny	Togo	0.7	0.1	0	0.1	0.1	0	0	0	0	0	0	0	1	0.9	0.1	0	1	0	0
Post-Diet Change 2020	9/26/2020	15:34	123	4	Laura	Outside	Yard1	82	Sunny	Azinza	0	0.1	0.1	0.3	0.1	0	0	0.3	0	0	0.1	0	1	0.6	0.4	0	1	0	0
Post-Diet Change 2020	9/26/2020	15:34	123	4	Laura	Outside	Yard1	82	Sunny	Emily	0.3	0.3	0.3	0	0	0	0	0.1	0	0	0	0	1	0.7	0.3	0	1	0	0
Post-Diet Change 2020	9/26/2020	15:34	123	4	Laura	Outside	Yard1	82	Sunny	Fin	0	0.3	0	0	0.1	0	0	0.3	0	0	0	0.3	1	0.4	0.3	0.3	1	0	0
Post-Diet Change 2020	9/26/2020	15:34	123	4	Laura	Outside	Yard1	82	Sunny	Mikella	0.2	0.1	0.3	0	0	0	0	0.2	0	0	0	0.2	1	0.7	0.1	0.2	1	0	0
Post-Diet Change 2020	9/26/2020	15:34	123	4	Laura	Outside	Yard1	82	Sunny	Ndjole	0.3	0.2	0.2	0	0.2	0	0	0.1	0	0	0	0	1	0.5	0.3	0.2	1	0	0
Post-Diet Change 2020	9/26/2020	15:34	123	4	Laura	Outside	Yard1	82	Sunny	Rubi	0	0.2	0.3	0.1	0.2	0	0	0.1	0	0	0	0.1	1	0.7	0.2	0.1	1	0	0
Post-Diet Change 2020	9/26/2020	15:34	123	4	Laura	Outside	Yard1	82	Sunny	Togo	0.6	0.2	0.1	0.1	0	0	0	0	0	0	0	0	1	0.8	0.2	0	1	0	0
Post-Diet Change 2020	9/26/2020	16:05	123	4	Laura	Outside	Yard1	82	Sunny	Azinza	0	0.4	0	0	0.2	0	0	0.4	0	0	0	0	1	0.6	0.4	0	1	0	0
Post-Diet Change 2020	9/26/2020	16:05	123	4	Laura	Outside	Yard1	82	Sunny	Emily	0.7	0.3	0	0	0	0	0	0	0	0	0	0	1	0.7	0.3	0	1	0	0
Post-Diet Change 2020	9/26/2020	16:05	123	4	Laura	Outside	Yard1	82	Sunny	Fin	0	0.2	0	0	0.1	0	0	0.6	0	0	0	0.1	1	0.6	0.3	0.1	1	0	0
Post-Diet Change 2020	9/26/2020	16:05	123	4	Laura	Outside	Yard1	82	Sunny	Mikella	0.3	0.3	0	0	0.1	0	0	0	0	0	0	0.3	1	0.4	0.3	0.3	1	0	0
Post-Diet Change 2020	9/26/2020	16:05	123	4	Laura	Outside	Yard1	82	Sunny	Ndjole	0.8	0.1	0	0	0.1	0	0	0	0	0	0	0	1	0.9	0.1	0	1	0	0
Post-Diet Change 2020	9/26/2020	16:05	123	4	Laura	Outside	Yard1	82	Sunny	Rubi	0.1	0.4	0.3	0	0.2	0	0	0	0	0	0	0	1	0.6	0.4	0	1	0	0
Post-Diet Change 2020	9/26/2020	16:05	123	4	Laura	Outside	Yard1	82	Sunny	Togo	0.7	0.3	0	0	0	0	0	0	0	0	0	0	1	0.7	0.3	0	1	0	0
Post-Diet Change 2020	9/30/2020	11:04	124	2	RS	Outside	Yard1	77	Sunny	Azinza	0.6	0.3	0	0	0	0	0	0.1	0	0	0	0	1	0.7	0.3	0	1	0	0
Post-Diet Change 2020	9/30/2020	11:04	124	2	RS	Outside	Yard1	77	Sunny	Emily	0.4	0	0.5	0	0	0	0	0.1	0	0	0	0	1	1	0	0	1	0	0
Post-Diet Change 2020	9/30/2020	11:04	124	2	RS	Outside	Yard1	77	Sunny	Fin	0.3	0.3	0.2	0	0	0	0	0.2	0	0	0	0	1	0.7	0.3	0	1	0	0
Post-Diet Change 2020	9/30/2020	11:04	124	2	RS	Outside	Yard1	77	Sunny	Mikella	0.3	0.2	0.5	0	0	0	0	0	0	0	0	0	1	0.7	0.3	0	1	0	0
Post-Diet Change 2020	9/30/2020	11:04	124	2	RS	Outside	Yard1	77	Sunny	Ndjole	0.7	0	0.3	0	0	0	0	0	0	0	0	0	1	1	0	0	1	0	0
Post-Diet Change 2020	9/30/2020	11:04	124	2	RS	Outside	Yard1	77	Sunny	Rubi	0.3	0	0.7	0	0	0	0	0	0	0	0	0	1	0.7	0.3	0	1	0	0
Post-Diet Change 2020	9/30/2020	11:04	124	2	RS	Outside	Yard1	77	Sunny	Togo	0.8	0.1	0	0	0	0	0	0.1	0	0	0	0	1	0.9	0.1	0	1	0	0
Post-Diet Change 2020	9/30/2020	11:34	124	2	RS	Outside	Yard1	77	Sunny	Azinza	0	0.2	0.1	0	0	0	0	0.7	0	0	0	0	1	0.7	0.3	0	1	0	0
Post-Diet Change 2020	9/30/2020	11:34	124	2	RS	Outside	Yard1	77	Sunny	Emily	0.8	0	0	0	0	0	0	0	0	0	0	0.2	1	0.9	0	0.1	1	0	0
Post-Diet Change 2020	9/30/2020	11:34	124	2	RS	Outside	Yard1	77	Sunny	Fin	0.1	0.1	0	0	0	0	0	0.8	0	0	0	0	1	0.8	0.2	0	1	0	0
Post-Diet Change 2020	9/30/2020	11:34	124	2	RS	Outside	Yard1	77	Sunny	Mikella	0.2	0.2	0.4	0	0	0	0	0.1	0	0	0	0.1	1	0.7	0.2	0.1	1	0	0
Post-Diet Change 2020	9/30/2020	11:34	124	2	RS	Outside	Yard1	77	Sunny	Ndjole	0.6	0	0.4	0	0	0	0	0	0	0	0	0	1	0.9	0.1	0	1	0	0
Post-Diet Change 2020	9/30/2020	11:34	124	2	RS	Outside	Yard1	77	Sunny	Rubi	0.3	0	0.5	0	0.1	0	0	0.1	0	0	0	0	1	1	0	0	1	0	0
Post-Diet Change 2020	9/30/2020	11:34	124	2	RS	Outside	Yard1	77	Sunny	Togo	1	0	0	0	0	0	0	0	0	0	0	0	1	1	0	0	1	0	0
